# Supplementary material for: An update on the distribution of Blastocystis subtypes in the Americas
Source: Heliyon. 2022 Dec 24;8(12):e12592. doi: 10.1016/j.heliyon.2022.e12592 (PMC9816782; doi:10.1016/j.heliyon.2022.e12592)
Supplement: Table S1. Blastocystis Database [file mmc1.xlsx]

## Sheet: Hoja1
Country	Deparmet, Municipality,City	Samples Number	Positive Samples	Host Species	Host	Subtype	Subtype Samples	Alleles	Method	Year of Publication	Author	Latitud	Longitud	Reference
Argentina	Ciudad Cordoba, Argentina	270	67		Human	ST3	48	a34	PCR amplification of Blastocystis-specific SSUr DNA using the primers RD5 (5′-ATCTGGTTGATCCTGCCAGT-3′) and BhRDr (5′-GAGCTTTTTAACTGCAACAACG-3′)	2015	Casero et al	-314135000	-641810500	Casero, R. D., Mongi, F., Sánchez, A., & Ramírez, J. D. (2015). Blastocystis and urticaria: Examination of subtypes and morphotypes in an unusual clinical manifestation. Acta Tropica, 148, 156-161.
Argentina	Ciudad Cordoba, Argentina	270	67		Human	ST1	10	a134	PCR amplification of Blastocystis-specific SSUr DNA using the primers RD5 (5′-ATCTGGTTGATCCTGCCAGT-3′) and BhRDr (5′-GAGCTTTTTAACTGCAACAACG-3′)	2015	Casero et al	-314135000	-641810500
Argentina	Ciudad Cordoba, Argentina	270	67		Human	ST6	5	NA	PCR amplification of Blastocystis-specific SSUr DNA using the primers RD5 (5′-ATCTGGTTGATCCTGCCAGT-3′) and BhRDr (5′-GAGCTTTTTAACTGCAACAACG-3′)	2015	Casero et al	-314135000	-641810500
Argentina	Ciudad Cordoba, Argentina	270	67		Human	ST2	4	NA	PCR amplification of Blastocystis-specific SSUr DNA using the primers RD5 (5′-ATCTGGTTGATCCTGCCAGT-3′) and BhRDr (5′-GAGCTTTTTAACTGCAACAACG-3′)	2015	Casero et al	-314135000	-641810500
Brasil	Uberaba Ciudad	21	15		Human	ST1	8	NA	PCR - RFLP and amplification	2021	Cabrine-Santos	-198157	-439542	Cabrine-Santos, M., Moura, R. G. F., Pedrosa, A. L., Correia, D., & Oliveira-Silva, M. B. D. (2021). Molecular characterization of Blastocystis subtypes isolated in the city of Uberaba, Minas Gerais State, Brazil. Revista da Sociedade Brasileira de Medicina Tropical, 54.
Brasil	Uberaba Ciudad	21	15		Human	ST2	1	NA	PCR - RFLP and amplification	2021	Cabrine-Santos	-198157	-439542
Brasil	Uberaba Ciudad	21	15		Human	ST3	6	NA	PCR - RFLP and amplification	2021	Cabrine-Santos	-198157	-439542
Brasil	Uberaba Ciudad	1	1	Mammal	Cattle	ST10	1	NA	PCR - RFLP and amplification	2021	Cabrine-Santos	-198157	-439542
Bolivia	Añimbo, Arenal, Brecha, Mandiyuti, Taputa, Timboirenda, Uruguay, Departamento de Santa Cruz	268	43		Human	ST9	8	NA	PCR, mplification and sequencingto identify species/subtypes involve	2015	Macchioni et al	-178146	-631561	Macchioni, F., Segundo, H., Gonzales, P. R., Salazar, E., Bozo, R., Gabrielli, S., . . . Bartoloni, A. (2015). Dramatic decrease in prevalence of soil-transmitted helminths and new insights into intestinal protozoa in children living in the Chaco Region, Bolivia. American Journal of Tropical Medicine and Hygiene, 92(4), 794-796.
Bolivia	Añimbo, Arenal, Brecha, Mandiyuti, Taputa, Timboirenda, Uruguay, Departamento de Santa Cruz	268	43		Human	ST2	4	NA	PCR, mplification and sequencingto identify species/subtypes involve	2015	Macchioni et al	-178146	-631561
Bolivia	Bartolo, Departamento de Chuquisaca (municipality of Monteagudo, Hernando Siles Province)	112	57		Human	ST1	4	NA	PCR, mplification and sequencingto identify species/subtypes involve	2016	Macchioni et al	-198164	-639763	Macchioni, F., Segundo, H., Totino, V., Gabrielli, S., Rojas, P., Roselli, M., . . . Cancrini, G. (2016). Intestinal parasitic infections and associated epidemiological drivers in two rural communities of the Bolivian Chaco. In (Vol. 10, pp. 1012-1019)._x000D_ _x000D_
Bolivia	Bartolo, Departamento de Chuquisaca (municipality of Monteagudo, Hernando Siles Province)	112	57		Human	ST2	1	NA	PCR, mplification and sequencingto identify species/subtypes involve	2016	Macchioni et al	-198164	-639763
Bolivia	Bartolo, Departamento de Chuquisaca (municipality of Monteagudo, Hernando Siles Province)	112	57		Human	ST3	1	NA	PCR, mplification and sequencingto identify species/subtypes involve	2016	Macchioni et al	-198164	-639763
Bolivia	Ivamirapinta, Departamento de Santa Cruz (municipality of Gutierrez, Cordillera Province)	111	70		Human	ST1	4	NA	PCR, mplification and sequencingto identify species/subtypes involve	2016	Macchioni et al	-178146	-631561
Bolivia	Ivamirapinta, Departamento de Santa Cruz (municipality of Gutierrez, Cordillera Province)	111	70		Human	ST2	2	NA	PCR, mplification and sequencingto identify species/subtypes involve	2016	Macchioni et al	-178146	-631561
Bolivia	Ivamirapinta, Departamento de Santa Cruz (municipality of Gutierrez, Cordillera Province)	111	70		Human	ST3	2	NA	PCR, mplification and sequencingto identify species/subtypes involve	2016	Macchioni et al	-178146	-631561
Bolivia	Santa Cruz, Departamento	40	40		Human	ST2	13	NA	PCR amplification of Blastocystis-specific SSUr DNA using the primers RD5 (5′-ATCTGGTTGATCCTGCCAGT-3′) and BhRDr (5′-GAGCTTTTTAACTGCAACAACG-3′)	2016	Ramirez et al	-178146	-631561	Ramirez, J. D., Sanchez, A., Hernandez, C., Florez, C., Consuelo Bernal, M., Cesar Giraldo, J., . . . Casero, R. D. (2016). Geographic distribution of human Blastocystis subtypes in South America. In (Vol. 41, pp. 32-35).
Bolivia	Santa Cruz, Departamento	40	40		Human	ST3	12	NA	PCR amplification of Blastocystis-specific SSUr DNA using the primers RD5 (5′-ATCTGGTTGATCCTGCCAGT-3′) and BhRDr (5′-GAGCTTTTTAACTGCAACAACG-3′)	2016	Ramirez et al	-178146	-631561
Bolivia	Santa Cruz, Departamento	40	40		Human	ST5	8	NA	PCR amplification of Blastocystis-specific SSUr DNA using the primers RD5 (5′-ATCTGGTTGATCCTGCCAGT-3′) and BhRDr (5′-GAGCTTTTTAACTGCAACAACG-3′)	2016	Ramirez et al	-178146	-631561
Bolivia	Santa Cruz, Departamento	40	40		Human	ST12	3	NA	PCR amplification of Blastocystis-specific SSUr DNA using the primers RD5 (5′-ATCTGGTTGATCCTGCCAGT-3′) and BhRDr (5′-GAGCTTTTTAACTGCAACAACG-3′)	2016	Ramirez et al	-178146	-631561
Bolivia	Santa Cruz, Departamento	40	40		Human	Novel ST	4	NA	PCR amplification of Blastocystis-specific SSUr DNA using the primers RD5 (5′-ATCTGGTTGATCCTGCCAGT-3′) and BhRDr (5′-GAGCTTTTTAACTGCAACAACG-3′)	2016	Ramirez et al	-178146	-631561
Brasil	Mato_x000D_ Grosso, Tapirapé	382	80		Human	ST1	27	NA	The PCR and sequencing the Blastocystis-specific primer BhRDr (GAGCTTTTTAACTGCAACAACG) and the broad-specificity_x000D_ eukaryote-specific primer RD5 (ATCTGGTTGATCCTGCCAGT	2011	Malheiros et al	-106.445	-515.679	Malheiros, A. F., Stensvold, C. R., Clark, C. G., Braga, G. B., & Shaw, J. J. (2011). Short Report: Molecular Characterization of Blastocystis Obtained from Members of the Indigenous Tapirape Ethnic Group from the Brazilian Amazon Region, Brazil. In (Vol. 85, pp. 1050-1053)._x000D_ _x000D_
Brasil	Mato_x000D_ Grosso, Tapirapé	382	80		Human	ST2	21	NA	The PCR and sequencing the Blastocystis-specific primer BhRDr (GAGCTTTTTAACTGCAACAACG) and the broad-specificity_x000D_ eukaryote-specific primer RD5 (ATCTGGTTGATCCTGCCAGT	2011	Malheiros et al	-106445	-515679
Brasil	Mato_x000D_ Grosso, Tapirapé	382	80		Human	ST3	11	NA	The PCR and sequencing the Blastocystis-specific primer BhRDr (GAGCTTTTTAACTGCAACAACG) and the broad-specificity_x000D_ eukaryote-specific primer RD5 (ATCTGGTTGATCCTGCCAGT	2011	Malheiros et al	-106445	-515679
Brasil	São Paulo, Porto Said	88	40		Human	ST1	20	a4,81	PCR and amplification of a ~600 bp fragment of the small subunit ribosomal_x000D_ RNA (ssu rDNA)	2015	David et al	-228904	-484553	David, E. B., Guimaraes, S., de Oliveira, A. P., Goulart de Oliveira-Sequeira, T. C., Bittencourt, G. N., Moraes Nardi, A. R., . . . Caccio, S. M. (2015). Molecular characterization of intestinal protozoa in two poor communities in the State of Sao Paulo, Brazil. In (Vol. 8).
Brasil	São Paulo, Porto Said	88	40		Human	ST2	3	a11,12	PCR and amplification of a ~600 bp fragment of the small subunit ribosomal_x000D_ RNA (ssu rDNA)	2015	David et al	-228904	-484553
Brasil	São Paulo, Porto Said	88	40		Human	ST3	16	a34,36,37	PCR and amplification of a ~600 bp fragment of the small subunit ribosomal_x000D_ RNA (ssu rDNA)	2015	David et al	-228904	-484553
Brasil	São Paulo, Porto Said	88	40		Human	ST6	1	a122,134	PCR and amplification of a ~600 bp fragment of the small subunit ribosomal_x000D_ RNA (ssu rDNA)	2015	David et al	-228904	-484553
Brasil	Uberaba Ciudad	4	4	Mammal	Sus scrofa	ST1	1	NA	PCR - RFLP and amplification	2021	Cabrine-Santos	-198157	-439542	Cabrine-Santos, M., Moura, R. G. F., Pedrosa, A. L., Correia, D., & Oliveira-Silva, M. B. D. (2021). Molecular characterization of Blastocystis subtypes isolated in the city of Uberaba, Minas Gerais State, Brazil. Revista da Sociedade Brasileira de Medicina Tropical, 54.
Brasil	Uberaba Ciudad	4	4	Mammal	Sus scrofa	ST3	1	NA	PCR - RFLP and amplification	2021	Cabrine-Santos	-198157	-439542
Brasil	Uberaba Ciudad	4	4	Mammal	Sus scrofa	ST5	2	NA	PCR - RFLP and amplification	2021	Cabrine-Santos	-198157	-439542
Brasil	São Paulo, Santa Maria	38	27		Human	ST1	3	a4	PCR and amplification of a ~600 bp fragment of the small subunit ribosomal_x000D_ RNA (ssu rDNA)	2015	David et al	-228904	-484553	David, E. B., Guimaraes, S., de Oliveira, A. P., Goulart de Oliveira-Sequeira, T. C., Bittencourt, G. N., Moraes Nardi, A. R., . . . Caccio, S. M. (2015). Molecular characterization of intestinal protozoa in two poor communities in the State of Sao Paulo, Brazil. In (Vol. 8).
Brasil	São Paulo, Santa Maria	38	27		Human	ST2	4	a9,10,12	PCR and amplification of a ~600 bp fragment of the small subunit ribosomal_x000D_ RNA (ssu rDNA)	2015	David et al	-228904	-484553
Brasil	São Paulo, Santa Maria	49	0	Mammal	Dog	NA	0	NA	PCR and amplification of a ~600 bp fragment of the small subunit ribosomal_x000D_ RNA (ssu rDNA)	2015	David et al	-228904	-484553
Brasil	Uberaba Ciudad	18	13	Mammal	Sus scrofa	ST1	3	NA	PCR using the primers 1FB and 1RB, which amplified the 1.1-kb small subunit ribosomal DNA (SSU rDNA) gene fragments. Polymorphism (PCR-RFLP), using the SpeI endonuclease, and PCR-Sequence-Tagged Site (PCR-STS)	2015	David et al	-198164	-639763
Brasil	Uberaba Ciudad	3	1	Mammal	Sheep	NA	1	NA	PCR using the primers 1FB and 1RB, which amplified the 1.1-kb small subunit ribosomal DNA (SSU rDNA) gene fragments. Polymorphism (PCR-RFLP), using the SpeI endonuclease, and PCR-Sequence-Tagged Site (PCR-STS)	2015	Moura et al	-198164	-639763
Brasil	Uberaba Ciudad	28	6	Mammal	Cattle	NA	6	NA	PCR using the primers 1FB and 1RB, which amplified the 1.1-kb small subunit ribosomal DNA (SSU rDNA) gene fragments. Polymorphism (PCR-RFLP), using the SpeI endonuclease, and PCR-Sequence-Tagged Site (PCR-STS)	2015	Moura et al	-198164	-639763
Brasil	Uberaba Ciudad	78	2	Mammal	Dog	NA	2	NA	PCR using the primers 1FB and 1RB, which amplified the 1.1-kb small subunit ribosomal DNA (SSU rDNA) gene fragments. Polymorphism (PCR-RFLP), using the SpeI endonuclease, and PCR-Sequence-Tagged Site (PCR-STS)	2015	Moura et al	-198164	-639763
Brasil	Uberaba Ciudad	16	0	Mammal	Cat	NA	0	NA	PCR using the primers 1FB and 1RB, which amplified the 1.1-kb small subunit ribosomal DNA (SSU rDNA) gene fragments. Polymorphism (PCR-RFLP), using the SpeI endonuclease, and PCR-Sequence-Tagged Site (PCR-STS)	2015	Moura et al	-198164	-639763
Brasil	São Paulo, Santa Maria	38	27		Human	ST3	13	a34,36,37	PCR and amplification of a ~600 bp fragment of the small subunit ribosomal_x000D_ RNA (ssu rDNA)	2015	David et al	-228904	-484553
Brasil	São Paulo, Santa Maria	38	27		Human	ST6	1	a122,134	PCR and amplification of a ~600 bp fragment of the small subunit ribosomal_x000D_ RNA (ssu rDNA)	2015	David et al	-228904	-484553
Brasil	São Paulo, Santa Maria	38	27		Human	ST7	4	a96	PCR and amplification of a ~600 bp fragment of the small subunit ribosomal_x000D_ RNA (ssu rDNA)	2015	David et al	-228904	-484553
USA	Beltsville, Maryland USA	32	11	Mammal	Sus scrofa	ST5	11	NA	PCR, and sequenced in both directions using M13 forward and reverse primers. Up to tenclones from each specimen were sequenced_x000D_	2014	Fayer et al	390455	-769242	Fayer, R., Elsasser, T., Gould, R., Solano, G., Urban, J., & Santin, M. (2014). Blastocystis tropism in the Sus scrofa intestine. Parasitology Research, 113(4), 1465-1472.
Argentina	Ciudad Cordoba, Argentina	65	65		Human	ST1	11	NA	PCR amplification of Blastocystis-specific SSUr DNA using the primers RD5 (5′-ATCTGGTTGATCCTGCCAGT-3′) and BhRDr (5′-GAGCTTTTTAACTGCAACAACG-3′)	2016	Ramirez et al	-314135000	-641810500	Ramirez, J. D., Sanchez, A., Hernandez, C., Florez, C., Consuelo Bernal, M., Cesar Giraldo, J., . . . Casero, R. D. (2016). Geographic distribution of human Blastocystis subtypes in South America. In (Vol. 41, pp. 32-35).
Argentina	Ciudad Cordoba, Argentina	65	65		Human	ST2	10	NA	PCR amplification of Blastocystis-specific SSUr DNA using the primers RD5 (5′-ATCTGGTTGATCCTGCCAGT-3′) and BhRDr (5′-GAGCTTTTTAACTGCAACAACG-3′)	2016	Ramirez et al	-314135000	-641810500
Brasil	Rio de Janeiro, Duque de Caxias	180	64		Human	ST1	23	NA	PCR and primers: forward Blast 505-532 (5′-GGA GGT AGT_x000D_ GAC AAT AAA TC-3′) [52] and reverse Blast 998-1017_x000D_ (5′-TGC TTT CGC ACT TGT TCA TC-3′	2017	Barbosa et al	-229035	-432096	Barbosa, C. V., de Jesus Batista, R., Igreja, R. P., Levy, C. M. D. A., de Macedo, H. W., & Santos, H. L. C. (2017). Distribution of Blastocystis subtypes isolated from humans from an urban community in Rio de Janeiro, Brazil. Parasites & vectors, 10(1), 518.
Brasil	Rio de Janeiro, Duque de Caxias	180	64		Human	ST2	4	NA	PCR and primers: forward Blast 505-532 (5′-GGA GGT AGT_x000D_ GAC AAT AAA TC-3′) [52] and reverse Blast 998-1017_x000D_ (5′-TGC TTT CGC ACT TGT TCA TC-3′	2017	Barbosa et al	-229035	-432096
Brasil	Rio de Janeiro, Duque de Caxias	180	64		Human	ST3	27	NA	PCR and primers: forward Blast 505-532 (5′-GGA GGT AGT_x000D_ GAC AAT AAA TC-3′) [52] and reverse Blast 998-1017_x000D_ (5′-TGC TTT CGC ACT TGT TCA TC-3′	2017	Barbosa et al	-229035	-432096
Brasil	Rio de Janeiro, Duque de Caxias	180	64		Human	ST4	1	NA	PCR and primers: forward Blast 505-532 (5′-GGA GGT AGT_x000D_ GAC AAT AAA TC-3′) [52] and reverse Blast 998-1017_x000D_ (5′-TGC TTT CGC ACT TGT TCA TC-3′	2017	Barbosa et al	-229035	-432096
Brasil	São Paulo City, Brazil Hospital das Clínicas of the Faculdade de Medicina de São Paulo	60	47		Human	ST1	9	a4	The PCR and sequencing the Blastocystis-specific primer BhRDr (GAGCTTTTTAACTGCAACAACG) and the broad-specificity_x000D_ eukaryote-specific primer RD5 (ATCTGGTTGATCCTGCCAGT	2017	Melo et al	-235489	-466388	Melo, G. B., Paula, F. M., Malta, F. M., Maruta, C. W., Criado, P. R., Castilho, V. L. P., . . . Gryschek, R. C. B. (2017). Identification of Blastocystis subtypes in clinical stool samples from Sao Paulo City, Brazil. Parasitology Open, 3, 1-6.
Brasil	São Paulo City, Brazil Hospital das Clínicas of the Faculdade de Medicina de São Paulo	60	47		Human	ST2	5	a12, 71	The PCR and sequencing the Blastocystis-specific primer BhRDr (GAGCTTTTTAACTGCAACAACG) and the broad-specificity_x000D_ eukaryote-specific primer RD5 (ATCTGGTTGATCCTGCCAGT	2017	Melo et al	-235489	-466388
Brasil	São Paulo City, Brazil Hospital das Clínicas of the Faculdade de Medicina de São Paulo	60	47		Human	ST3	24	a34,36,37	The PCR and sequencing the Blastocystis-specific primer BhRDr (GAGCTTTTTAACTGCAACAACG) and the broad-specificity_x000D_ eukaryote-specific primer RD5 (ATCTGGTTGATCCTGCCAGT	2017	Melo et al	-235489	-466388
Brasil	São Paulo City, Brazil Hospital das Clínicas of the Faculdade de Medicina de São Paulo	60	47		Human	ST6	2	a134	The PCR and sequencing the Blastocystis-specific primer BhRDr (GAGCTTTTTAACTGCAACAACG) and the broad-specificity_x000D_ eukaryote-specific primer RD5 (ATCTGGTTGATCCTGCCAGT	2017	Melo et al	-235489	-466388
Brasil	Bahia Paraná, Paranaguá	766	102		Human	ST1	37	a4	PCR method to specifically amplify a ~600-bp fragment of the SSU rRNA_x000D_ gene of the parasite	2018	Seguí et al	-255205	-48.5095	Seguí, R., Muñoz-Antoli, C., Klisiowicz, D., R., Oishi, C., Y., Köster, P., C., Lucio, A. d., . . . Carmena, D. (2018). Prevalence of intestinal parasites, with emphasis on the molecular epidemiology of Giardia duodenalis and Blastocystis sp., in the Paranaguá Bay, Brazil: a community survey. Parasites & Vectors, Vol 11, Iss 1, Pp 1-19 (2018)(1), 1.
Brasil	Bahia Paraná, Paranaguá	766	102		Human	ST2	16	a9-12, 15, 71	PCR method to specifically amplify a ~600-bp fragment of the SSU rRNA_x000D_ gene of the parasite	2018	Seguí et al	-255205	-48.5095
Brasil	Bahia Paraná, Paranaguá	766	102		Human	ST3	42	a34,36,37	PCR method to specifically amplify a ~600-bp fragment of the SSU rRNA_x000D_ gene of the parasite	2018	Seguí et al	-255205	-48.5095
Brasil	Bahia Paraná, Paranaguá	766	102		Human	ST4	3	a42	PCR method to specifically amplify a ~600-bp fragment of the SSU rRNA_x000D_ gene of the parasite	2018	Seguí et al	-255205	-48.5095
Brasil	Bahia Paraná, Paranaguá	766	102		Human	ST6	1	a134	PCR method to specifically amplify a ~600-bp fragment of the SSU rRNA_x000D_ gene of the parasite	2018	Seguí et al	-255205	-48.5095
Brasil	Bahia Paraná, Paranaguá	766	102		Human	ST8	3	a21	PCR method to specifically amplify a ~600-bp fragment of the SSU rRNA_x000D_ gene of the parasite	2018	Seguí et al	-255205	-48.5095
Brasil	Rio Janeiro, Pamparrão, Porteira Verde and Porteira Verde Alta valleys, in rural area of Sumidouro.	294	164		Human	ST1	23	NA	Genomic DNA was subjected to PCR analysis using primer pair Blast 505–532 (5’ GGA_x000D_ GGT AGT GAC AAT AAATC 3’) and Blast 998–1017 (5’TGC TTT CGC ACT TGT TCAT_x000D_ C 3’)	2018	Barbosa et al	-220452	-426734	Barbosa, C. V., Barreto, M. M., Andrade, R. d. J., Sodré, F., d’Avila-Levy, C. M., Peralta, J. M., . . . Santos, H. L. C. (2018). Intestinal parasite infections in a rural community of Rio de Janeiro (Brazil): Prevalence and genetic diversity of Blastocystis subtypes. PLoS ONE, 13(3), 1-12.
Brasil	Rio Janeiro, Pamparrão, Porteira Verde and Porteira Verde Alta valleys, in rural area of Sumidouro.	294	164		Human	ST3	29	NA	Genomic DNA was subjected to PCR analysis using primer pair Blast 505–532 (5’ GGA_x000D_ GGT AGT GAC AAT AAATC 3’) and Blast 998–1017 (5’TGC TTT CGC ACT TGT TCAT_x000D_ C 3’)	2018	Barbosa et al	-220452	-426734
Brasil	Rio Janeiro, Pamparrão, Porteira Verde and Porteira Verde Alta valleys, in rural area of Sumidouro.	294	164		Human	ST2	23	NA	Genomic DNA was subjected to PCR analysis using primer pair Blast 505–532 (5’ GGA_x000D_ GGT AGT GAC AAT AAATC 3’) and Blast 998–1017 (5’TGC TTT CGC ACT TGT TCAT_x000D_ C 3’)	2018	Barbosa et al	-220452	-426734
Brasil	Rio Janeiro, Pamparrão, Porteira Verde and Porteira Verde Alta valleys, in rural area of Sumidouro.	294	164		Human	ST4	3	NA	Genomic DNA was subjected to PCR analysis using primer pair Blast 505–532 (5’ GGA_x000D_ GGT AGT GAC AAT AAATC 3’) and Blast 998–1017 (5’TGC TTT CGC ACT TGT TCAT_x000D_ C 3’)	2018	Barbosa et al	-220452	-426734
Brasil	Rio Janeiro, Pamparrão, Porteira Verde and Porteira Verde Alta valleys, in rural area of Sumidouro.	294	164		Human	ST8	6	NA	Genomic DNA was subjected to PCR analysis using primer pair Blast 505–532 (5’ GGA_x000D_ GGT AGT GAC AAT AAATC 3’) and Blast 998–1017 (5’TGC TTT CGC ACT TGT TCAT_x000D_ C 3’)	2018	Barbosa et al	-220452	-426734
Brasil	Sao Paulo, Pueblo Botucatu town	181	76		Human	ST1	31	a4,78,80	PCR and, the amplification of a 600 bp fragment of the Blastocystis SSUrDNA	2018	Oliveira-Arbex	-228904	-484553	Oliveira-Arbex, A. P., David, É. B., & Guimarães, S. (2018). Blastocystis genetic diversity among children of low-income daycare center in Southeastern Brazil. Infection, Genetics and Evolution, 57, 59-63.
Brasil	Sao Paulo, Pueblo Botucatu town	181	76		Human	ST2	4	a11,12	PCR and, the amplification of a 600 bp fragment of the Blastocystis SSUrDNA	2018	Oliveira-Arbex	-228904	-484553
Brasil	Sao Paulo, Pueblo Botucatu town	181	76		Human	ST3	19	a34,36,37	PCR and, the amplification of a 600 bp fragment of the Blastocystis SSUrDNA	2018	Oliveira-Arbex	-228904	-484553
Brasil	Sao Paulo, Pueblo Botucatu town	181	76		Human	ST7	3	a106,137	PCR and, the amplification of a 600 bp fragment of the Blastocystis SSUrDNA	2018	Oliveira-Arbex	-228904	-484553
Brasil	Sao Paulo, Pueblo Botucatu town	20	0	Mammal	Dog	NA	0	NA	PCR and, the amplification of a 600 bp fragment of the Blastocystis SSUrDNA	2018	Oliveira-Arbex	-228904	-484553
Brasil	Rio Zoo, municipality of Rio de Janeiro, Brasil	334	1	Primate	Ateles sp	ST8	1	NA	PCR amplification, Sequences were analyzed and edited using the SeqMan software,	2019	Valencia-Barbosa et al	-22900027	-43183397	Valenca-Barbosa C, do Bomfim TCB, Teixeira BR, Gentile R, Neto SFdC, Magalhães BSN, et al. (2019) Molecular epidemiology of Blastocystis isolated from animals in the state of Rio de Janeiro, Brazil. PLoS ONE 14(1): e0210740. https://doi.org/10.1371/journal.pone.0210740
Brasil	Rio Zoo, municipality of Rio de Janeiro, Brasil	334	1	Primate	Lagothrix lagotricha	ST8	1	NA	PCR amplification, Sequences were analyzed and edited using the SeqMan software,	2019	Valencia-Barbosa et al	-22900027	-43183397
Brasil	Rio Zoo, municipality of Rio de Janeiro, Brasil	334	1	Primate	Papio sp	ST3	1	NA	PCR amplification, Sequences were analyzed and edited using the SeqMan software,	2019	Valencia-Barbosa et al	-22900027	-43183397
Brasil	Rio Zoo, municipality of Rio de Janeiro, Brasil	334	1	Primate	Pan troglodytes	ST2	1	NA	PCR amplification, Sequences were analyzed and edited using the SeqMan software,	2019	Valencia-Barbosa et al	-22900027	-43183397
Brasil	Rio Zoo, municipality of Rio de Janeiro, Brasil	334	1	Primate	Alouatta spp	ST8	1	NA	PCR amplification, Sequences were analyzed and edited using the SeqMan software,	2019	Valencia-Barbosa et al	-22900027	-43183397
Brasil	Rio Zoo, municipality of Rio de Janeiro, Brasil	334	1	Primate	Macaca fuscata	ST1	1	NA	PCR amplification, Sequences were analyzed and edited using the SeqMan software,	2019	Valencia-Barbosa et al	-22900027	-43183397
Brasil	Rio Zoo, municipality of Rio de Janeiro, Brasil	334	2	Primate	Aotus sp	ST1	1	NA	PCR amplification, Sequences were analyzed and edited using the SeqMan software,	2019	Valencia-Barbosa et al	-22900027	-43183397
Brasil	Rio Zoo, municipality of Rio de Janeiro, Brasil	334	2	Primate	Aotus sp	ST8	1	NA	PCR amplification, Sequences were analyzed and edited using the SeqMan software,	2019	Valencia-Barbosa et al	-22900027	-43183397
Brasil	Rio Zoo, municipality of Rio de Janeiro, Brasil	334	9	Bird	Anas domesticus / Cairina moschata	NA	9	NA	PCR amplification, Sequences were analyzed and edited using the SeqMan software,	2019	Valencia-Barbosa et al	-22900027	-43183397
Brasil	Rio Zoo, municipality of Rio de Janeiro, Brasil	334	9		Chelonoidis sp	NA	9	NA	PCR amplification, Sequences were analyzed and edited using the SeqMan software,	2019	Valencia-Barbosa et al	-22900027	-43183397
Brasil	ICTB, Institute of Biomodel Science and Technology, municipality of Rio de Janeiro, Brasil	334	18	Primate	Macaca mulatta	ST2	9	NA	PCR amplification, Sequences were analyzed and edited using the SeqMan software,	2019	Valencia-Barbosa et al	-22900027	-43183397
Brasil	ICTB, Institute of Biomodel Science and Technology, municipality of Rio de Janeiro, Brasil	334	18	Primate	Macaca mulatta	ST3	1	NA	PCR amplification, Sequences were analyzed and edited using the SeqMan software,	2019	Valencia-Barbosa et al	-22900027	-43183397
Brasil	ICTB, Institute of Biomodel Science and Technology, municipality of Rio de Janeiro, Brasil	334	18	Primate	Macaca mulatta	ST8	2	NA	PCR amplification, Sequences were analyzed and edited using the SeqMan software,	2019	Valencia-Barbosa et al	-22900027	-43183397
Brasil	CFMA, Fiocruz Atlantic Forest Campus of the Oswaldo Cruz Foundation, municipality of Rio de Janeiro, Brasil	334	1	Mammal	Akodon cursor	NA	1	NA	PCR amplification, Sequences were analyzed and edited using the SeqMan software,	2019	Valencia-Barbosa et al	-22938333	-43403056
Brasil	CFMA, Fiocruz Atlantic Forest Campus of the Oswaldo Cruz Foundation, municipality of Rio de Janeiro, Brasil	334	1	Mammal	Rattus rattus	ST3	1	NA	PCR amplification, Sequences were analyzed and edited using the SeqMan software,	2019	Valencia-Barbosa et al	-22938333	-43403056
Brasil	CFMA, Fiocruz Atlantic Forest Campus of the Oswaldo Cruz Foundation, municipality of Rio de Janeiro, Brasil	334	1	Mammal	Metachirus nudicautatus	ST1	1	NA	PCR amplification, Sequences were analyzed and edited using the SeqMan software,	2019	Valencia-Barbosa et al	-22938333	-43403056
Brasil	CFMA, Fiocruz Atlantic Forest Campus of the Oswaldo Cruz Foundation, municipality of Rio de Janeiro, Brasil	334	9	Mammal	Didelphis aurita	ST1	3	NA	PCR amplification, Sequences were analyzed and edited using the SeqMan software,	2019	Valencia-Barbosa et al	-22938333	-43403056
Brasil	CFMA, Fiocruz Atlantic Forest Campus of the Oswaldo Cruz Foundation, municipality of Rio de Janeiro, Brasil	334	9	Mammal	Didelphis aurita	ST8	1	NA	PCR amplification, Sequences were analyzed and edited using the SeqMan software,	2019	Valencia-Barbosa et al	-22938333	-43403056
Brasil	Lidice and Morro do Estado, Rio Claro municipality, Brasil	334	2	Mammal	Akodon montensis	NA	2	NA	PCR amplification, Sequences were analyzed and edited using the SeqMan software,	2019	Valencia-Barbosa et al	-22875167	-44209694
Brasil	Lidice and Morro do Estado, Rio Claro municipality, Brasil	334	1	Mammal	Nectomys squamipes	NA	1	NA	PCR amplification, Sequences were analyzed and edited using the SeqMan software,	2019	Valencia-Barbosa et al	-22875167	-44209694
Brasil	Lidice and Morro do Estado, Rio Claro municipality, Brasil	334	8	Mammal	Didelphis aurita	NA	8	NA	PCR amplification, Sequences were analyzed and edited using the SeqMan software,	2019	Valencia-Barbosa et al	-22875167	-44209694
Brasil	SUMID, Encanto, Sumidouro municipality, Brasil	334	2	Mammal	Nectomys squamipes	ST8	1	NA	PCR amplification, Sequences were analyzed and edited using the SeqMan software,	2019	Valencia-Barbosa et al	-22046111	-42689167
Brasil	SUMID, Encanto, Sumidouro municipality, Brasil	334	1	Mammal	Dasypus septemcinctus	ST8	1	NA	PCR amplification, Sequences were analyzed and edited using the SeqMan software,	2019	Valencia-Barbosa et al	-22046111	-42689167
Brasil	PEPB, Pedra Branca State Park, municipality of Rio de Janeiro, Brasil	334	3	Mammal	Didelphis aurita	NA	3	NA	PCR amplification, Sequences were analyzed and edited using the SeqMan software,	2019	Valencia-Barbosa et al	-22932500	-43442778
Brasil	NIT, Santa Barbara, Niteroi municipality, Brasil	334	1	Bird	Gallus gallus	ST5	1	NA	PCR amplification, Sequences were analyzed and edited using the SeqMan software,	2019	Valencia-Barbosa et al	-22900027	-43183397
Brasil	NIT, Santa Barbara, Niteroi municipality, Brasil	334	1	Bird	Anas domesticus	NA	1	NA	PCR amplification, Sequences were analyzed and edited using the SeqMan software,	2019	Valencia-Barbosa et al	-22900027	-43183397
Brasil	NIT, Santa Barbara, Niteroi municipality, Brasil	334	2		Periplaneta americana	ST4	1	NA	PCR amplification, Sequences were analyzed and edited using the SeqMan software,	2019	Valencia-Barbosa et al	-22900027	-43183397
Brasil	SPS, São Pedro da Serra, Nova Friburgo municipality, Brasil	334	1	Bird	Anser anser	ST1	1	NA	PCR amplification, Sequences were analyzed and edited using the SeqMan software,	2019	Valencia-Barbosa et al	-22322619	-42339728
Brasil	SPS, São Pedro da Serra, Nova Friburgo municipality, Brasil	334	8	Mammal	Sus scrofa	ST1	3	NA	PCR amplification, Sequences were analyzed and edited using the SeqMan software,	2019	Valencia-Barbosa et al	-22322619	-42339728
Brasil	SPS, São Pedro da Serra, Nova Friburgo municipality, Brasil	334	8	Mammal	Sus scrofa	ST4	1	NA	PCR amplification, Sequences were analyzed and edited using the SeqMan software,	2019	Valencia-Barbosa et al	-22322619	-42339728
Brasil	SPS, São Pedro da Serra, Nova Friburgo municipality, Brasil	334	8	Mammal	Sus scrofa	ST5	2	NA	PCR amplification, Sequences were analyzed and edited using the SeqMan software,	2019	Valencia-Barbosa et al	-22322619	-42339728
Brasil	SG, Jardim Catarina, São Goncalo municipality, Brasil	334	22	Mammal	Sus scrofa	ST5	12	NA	PCR amplification, Sequences were analyzed and edited using the SeqMan software,	2019	Valencia-Barbosa et al	-22790669	-42988675
Brasil	SG, Jardim Catarina, São Goncalo municipality, Brasil	334	22	Mammal	Sus scrofa	ST8	1	NA	PCR amplification, Sequences were analyzed and edited using the SeqMan software,	2019	Valencia-Barbosa et al	-22790669	-42988675
Brasil	Curitiba, Paraná	549	33		Human	ST3	13	NA	PCR amplification and sequencing of the SSU rRNA gene.	2019	Seguí et al	-254284	-492733	Seguí, R., Klisiowicz, D., R., Oishi, C., Y., Esteban, G., Köster, P., C., Carmena, D., Muñoz-Antoli, C. (2019).Molecular characterization of Blastocystis sp. in Campo do Tenente (Curitiba, Paraná, Brasil). _x000D_ 2nd International Blastocystis Conference
Brasil	Curitiba, Paraná	549	33		Human	ST1	12	NA	PCR amplification and sequencing of the SSU rRNA gene.	2019	Seguí et al	-254284	-492733
Brasil	Curitiba, Paraná	549	33		Human	ST2	7	NA	PCR amplification and sequencing of the SSU rRNA gene.	2019	Seguí et al	-254284	-492733
Brasil	Curitiba, Paraná	549	33		Human	ST4	1	NA	PCR amplification and sequencing of the SSU rRNA gene.	2019	Seguí et al	-254284	-492733
Brasil	Uberlandia y Belo Horizonte, Minas Gerais Estado	130	45	Bird	Birds	ST7	0	NA	PCR and sequencing protocol was used to amplify 500 bp fragment of SSU rDNA gene.	2019	Satín et al	-198157	-439542	Satin. M., Rodruigues da cunha, M. J., Maloney, J. G., Cury, M. C. (2019) Widespread presence of human - pathogenic Blastocystis subtypes in chikens. 2nd International Blastocystis Conerence
Brasil	Uberlandia y Belo Horizonte, Minas Gerais Estado	130	45	Bird	Birds	ST6	0	NA	PCR and sequencing protocol was used to amplify 500 bp fragment of SSU rDNA gene.	2019	Satín et al	-198157	-439542
Brasil	Sao Paulo, Ciudad	60	29		Human	ST1	10	NA	PCR with specific primers from regions of the 18S ribosomal subunit	2019	Melo et al.	-235489	-466388	Melo, G.; M.-Paula F.; Malta, F; Maruta, C.; Criado, Paulo; Castilho, V.; Gonçalves, E.; Espirito-Santo, M.; Gryschek, Ronaldo. (2019) Molecular characterization of Blastocystis sp. in chronic urticaria patients, Sao Paulo, Brazil.
Brasil	Sao Paulo, Ciudad	60	29		Human	ST2	5	NA	PCR with specific primers from regions of the 18S ribosomal subunit	2019	Melo et al.	-235489	-466388
Brasil	Sao Paulo, Ciudad	60	29		Human	ST3	9	NA	PCR with specific primers from regions of the 18S ribosomal subunit	2019	Melo et al.	-235489	-466388
Brasil	Sao Paulo, Ciudad	60	29		Human	ST4	1	NA	PCR with specific primers from regions of the 18S ribosomal subunit	2019	Melo et al.	-235489	-466388
Brasil	Sao Paulo, Ciudad	60	29		Human	ST8	1	NA	PCR with specific primers from regions of the 18S ribosomal subunit	2019	Melo et al.	-235489	-466388
Brasil	Sao Paulo, Ciudad	60	29		Human	Mix	3	NA	PCR with specific primers from regions of the 18S ribosomal subunit	2019	Melo et al.	-235489	-466388
Brasil	Brasil	20	20		Human	ST1	3	a4	Microscopical parasitological analysis and PCR	2020	Melo et al	-825014	-5606277	Melo, G. B. D., Roldan, W., Malta, F. D. M., Lescano, S. A. Z., Castilho, V. L., Gonçalves, E. M. D. N., ... & Gryschek, R. C. B. (2020). Culture isolation and molecular identification of Blastocystis sp. in Brazilian human isolates: preliminary results. Revista do Instituto de Medicina Tropical de São Paulo, 62.
Brasil	Brasil	20	20		Human	ST2	1	a12	Microscopical parasitological analysis and PCR	2020	Melo et al	-825014	-5606277
Brasil	Brasil	20	20		Human	ST3	3	a34,36,37	Microscopical parasitological analysis and PCR	2020	Melo et al	-825014	-5606277
Brasil	Brasil	20	20		Human	ST4	3	a42	Microscopical parasitological analysis and PCR	2020	Melo et al	-825014	-5606277
Brasil	Brasil	20	20		Human	ST7	1	a99	Microscopical parasitological analysis and PCR	2020	Melo et al	-825014	-5606277
Brasil	Bauru City Zoological Park, located in the Bauru municipality, Brasil	78	1	Primate	Alouatta caraya	NA	1	NA	PCR and amplification and sequencing	2020	Oliveira-Arbex et al	-2.23405e+16	-4902004291566920	Oliveira-Arbex, A. P., David, É. B., da Silva Tenório, M., Cicchi, P. J. P., Patti, M., Coradi, S. T., ... & Guimarães, S. (2020). Diversity of Blastocystis subtypes in wild mammals from a zoo and two conservation units in southeastern Brazil. Infection, Genetics and Evolution, 78, 104053.
Brasil	Center for the Conservation of Wild Fauna (CCWF) Ilha Solteira town, Brasil	78	1	Primate	Alouatta caraya	ST8	1	a21	PCR and amplification and sequencing	2020	Oliveira-Arbex et al	-20405515	-51345124
Brasil	Bauru City Zoological Park, located in the Bauru municipality, Brasil	78	1	Primate	Alouatta fusca	NA	1	NA	PCR and amplification and sequencing	2020	Oliveira-Arbex et al	-2.23405e+16	-4902004291566920
Brasil	Bauru City Zoological Park, located in the Bauru municipality, Brasil	78	2	Primate	Alouatta seniculus	ST2	1	a15	PCR and amplification and sequencing	2020	Oliveira-Arbex et al	-2.23405e+16	-4902004291566920
Brasil	Bauru City Zoological Park, located in the Bauru municipality, Brasil	78	2	Primate	Alouatta seniculus	ST3	1	a34	PCR and amplification and sequencing	2020	Oliveira-Arbex et al	-2.23405e+16	-4902004291566920
Brasil	Center for the Conservation of Wild Fauna (CCWF) Ilha Solteira town, Brasil	78	1	Primate	Alouatta seniculus	ST8	1	a21	PCR and amplification and sequencing	2020	Oliveira-Arbex et al	-20405515	-51345124
Brasil	Bauru City Zoological Park, located in the Bauru municipality, Brasil	78	1	Primate	Ateles belzebuth	ST2	1	a68	PCR and amplification and sequencing	2020	Oliveira-Arbex et al	-2.23405e+16	-4902004291566920
Brasil	Bauru City Zoological Park, located in the Bauru municipality, Brasil	78	1	Primate	Ateles fusciceps	ST8	1	a21	PCR and amplification and sequencing	2020	Oliveira-Arbex et al	-2.23405e+16	-4902004291566920
Brasil	Bauru City Zoological Park, located in the Bauru municipality, Brasil	78	1	Primate	Callithrix argentata	NA	1	NA	PCR and amplification and sequencing	2020	Oliveira-Arbex et al	-2.23405e+16	-4902004291566920
Brasil	Center for the Conservation of Wild Fauna (CCWF) Ilha Solteira town, Brasil	78	1	Primate	Callithrix jacchus	NA	1	NA	PCR and amplification and sequencing	2020	Oliveira-Arbex et al	-20405515	-51345124
Brasil	Center for the Conservation of Wild Fauna (CCWF) Ilha Solteira town, Brasil	78	1	Primate	Cebus apella	NA	1	NA	PCR and amplification and sequencing	2020	Oliveira-Arbex et al	-20405515	-51345124
Brasil	Bauru City Zoological Park, located in the Bauru municipality, Brasil	78	1	Primate	Lagothrix lagotricha	ST8	1	a21	PCR and amplification and sequencing	2020	Oliveira-Arbex et al	-2.23405e+16	-4902004291566920
Brasil	Bauru City Zoological Park, located in the Bauru municipality, Brasil	78	1	Primate	Leontopithecus chrysomelas	NA	1	NA	PCR and amplification and sequencing	2020	Oliveira-Arbex et al	-2.23405e+16	-4902004291566920
Brasil	Bauru City Zoological Park, located in the Bauru municipality, Brasil	78	1	Primate	Mandrillus sphinx	ST3	1	a22	PCR and amplification and sequencing	2020	Oliveira-Arbex et al	-2.23405e+16	-4902004291566920
Brasil	Bauru City Zoological Park, located in the Bauru municipality, Brasil	78	1	Primate	Papio hamadryas	ST3	1	a23	PCR and amplification and sequencing	2020	Oliveira-Arbex et al	-2.23405e+16	-4902004291566920
Brasil	Bauru City Zoological Park, located in the Bauru municipality, Brasil	78	1	Primate	Papio papio	ST3	1	a31	PCR and amplification and sequencing	2020	Oliveira-Arbex et al	-2.23405e+16	-4902004291566920
Brasil	Center for the Conservation of Wild Fauna (CCWF) Ilha Solteira town, Brasil	78	1	Mammal	Herpailurus yWaterrondi	NA	1	NA	PCR and amplification and sequencing	2020	Oliveira-Arbex et al	-20405515	-51345124
Brasil	Center for the Conservation of Wild Fauna (CCWF) Ilha Solteira town, Brasil	78	1	Mammal	Leopardus pardalis	NA	1	NA	PCR and amplification and sequencing	2020	Oliveira-Arbex et al	-20405515	-51345124
Brasil	Center for the Conservation of Wild Fauna (CCWF) Ilha Solteira town, Brasil	78	1	Mammal	Leopardus tigrinus	ST5	1	a119	PCR and amplification and sequencing	2020	Oliveira-Arbex et al	-20405515	-51345124
Brasil	Center for the Conservation of Wild Fauna (CCWF) Ilha Solteira town, Brasil	78	1	Mammal	Panthera onca	NA	1	NA	PCR and amplification and sequencing	2020	Oliveira-Arbex et al	-20405515	-51345124
Brasil	Anchieta Island State Park, Ubatuba, north coast of São Paulo State, Brasil	78	1	Mammal	Nasua nasua	ST1	1	a4	PCR and amplification and sequencing	2020	Oliveira-Arbex et al	-2354131	-4506208
Brasil	Center for the Conservation of Wild Fauna (CCWF) Ilha Solteira town, Brasil	78	1	Mammal	Procyon cancrivorus	NA	1	NA	PCR and amplification and sequencing	2020	Oliveira-Arbex et al	-20405515	-51345124
Brasil	Center for the Conservation of Wild Fauna (CCWF) Ilha Solteira town, Brasil	78	1	Mammal	Blastocerus dichotomus	NA	1	NA	PCR and amplification and sequencing	2020	Oliveira-Arbex et al	-20405515	-51345124
Brasil	Center for the Conservation of Wild Fauna (CCWF) Ilha Solteira town, Brasil	78	1	Mammal	Mazama gouazoubira	ST5	1	a119	PCR and amplification and sequencing	2020	Oliveira-Arbex et al	-20405515	-51345124
Brasil	Center for the Conservation of Wild Fauna (CCWF) Ilha Solteira town, Brasil	78	1	Mammal	Pecari tajacu	NA	1	NA	PCR and amplification and sequencing	2020	Oliveira-Arbex et al	-20405515	-51345124
Brasil	Center for the Conservation of Wild Fauna (CCWF) Ilha Solteira town, Brasil	78	1	Mammal	Myrmecophaga tridactyla	NA	1	NA	PCR and amplification and sequencing	2020	Oliveira-Arbex et al	-20405515	-51345124
Brasil	Center for the Conservation of Wild Fauna (CCWF) Ilha Solteira town, Brasil	78	1	Mammal	Hydrochoerus hydrochaeris	ST8	1	a28	PCR and amplification and sequencing	2020	Oliveira-Arbex et al	-20405515	-51345124
Brasil	Anchieta Island State Park, Ubatuba, north coast of São Paulo State, Brasil	78	1	Mammal	Hydrochoerus hydrochaeris	ST1	1	a1	PCR and amplification and sequencing	2020	Oliveira-Arbex et al	-2354131	-4506208
Brasil	Anchieta Island State Park, Ubatuba, north coast of São Paulo State, Brasil	78	1	Mammal	Didelphis marsupialis	NA	1	NA	PCR and amplification and sequencing	2020	Oliveira-Arbex et al	-2354131	-4506208
Brasil	Sao Paulo, Brasil	150	24		Human	ST1	9	a4,78,81	PCR, amplification, sequencing sanger method	2020	Maria do Rosario et al	-2351560	-4665057	Maria do Rosário, A. S., Melo, G. B., Malta, F. M., Abdala, E., Costa, S. F., Pierrotti, L. C., ... & Paula, F. M. (2020). Subtypes of Blastocystis sp. isolated in fecal samples from transplant candidates in São Paulo, Brazil. Parasite epidemiology and control, 8, e00128.
Brasil	Sao Paulo, Brasil	150	24		Human	ST2	3	a11,12	PCR, amplification, sequencing sanger method	2020	Maria do Rosario et al	-2351560	-4665057
Brasil	Sao Paulo, Brasil	150	24		Human	ST3	11	a34,36,37,54	PCR, amplification, sequencing sanger method	2020	Maria do Rosario et al	-2351560	-4665057
Brasil	Sao Paulo, Brasil	150	24		Human	ST7	1	a96	PCR, amplification, sequencing sanger method	2020	Maria do Rosario et al	-2351560	-4665057
Argentina	Ciudad Cordoba, Argentina	65	65		Human	ST3	41	NA	PCR amplification of Blastocystis-specific SSUr DNA using the primers RD5 (5′-ATCTGGTTGATCCTGCCAGT-3′) and BhRDr (5′-GAGCTTTTTAACTGCAACAACG-3′)	2016	Ramirez et al	-314135000	-641810500	Ramirez, J. D., Sanchez, A., Hernandez, C., Florez, C., Consuelo Bernal, M., Cesar Giraldo, J., . . . Casero, R. D. (2016). Geographic distribution of human Blastocystis subtypes in South America. In (Vol. 41, pp. 32-35)._x000D_ _x000D_
Argentina	Ciudad Cordoba, Argentina	65	65		Human	ST6	3	NA	PCR amplification of Blastocystis-specific SSUr DNA using the primers RD5 (5′-ATCTGGTTGATCCTGCCAGT-3′) and BhRDr (5′-GAGCTTTTTAACTGCAACAACG-3′)	2016	Ramirez et al	-314135000	-641810500
Brasil	Sao Paulo, Ciudad	22	22		Human	ST1	2	NA	PCR amplification of Blastocystis-specific SSUr DNA using the primers RD5 (5′-ATCTGGTTGATCCTGCCAGT-3′) and BhRDr (5′-GAGCTTTTTAACTGCAACAACG-3′)	2016	Ramirez et al	-235489	-466388
Brasil	Sao Paulo, Ciudad	22	22		Human	ST2	7	NA	PCR amplification of Blastocystis-specific SSUr DNA using the primers RD5 (5′-ATCTGGTTGATCCTGCCAGT-3′) and BhRDr (5′-GAGCTTTTTAACTGCAACAACG-3′)	2016	Ramirez et al	-235489	-466388
Brasil	Sao Paulo, Ciudad	22	22		Human	ST3	8	NA	PCR amplification of Blastocystis-specific SSUr DNA using the primers RD5 (5′-ATCTGGTTGATCCTGCCAGT-3′) and BhRDr (5′-GAGCTTTTTAACTGCAACAACG-3′)	2016	Ramirez et al	-235489	-466388
Brasil	Sao Paulo, Ciudad	22	22		Human	ST7	1	NA	PCR amplification of Blastocystis-specific SSUr DNA using the primers RD5 (5′-ATCTGGTTGATCCTGCCAGT-3′) and BhRDr (5′-GAGCTTTTTAACTGCAACAACG-3′)	2016	Ramirez et al	-235489	-466388
Brasil	Sao Paulo, Ciudad	22	22		Human	ST8	2	NA	PCR amplification of Blastocystis-specific SSUr DNA using the primers RD5 (5′-ATCTGGTTGATCCTGCCAGT-3′) and BhRDr (5′-GAGCTTTTTAACTGCAACAACG-3′)	2016	Ramirez et al	-235489	-466388
Brasil	Jatai municipality, Goias State	175	57		Human	ST1	18	a4	PCR amplification	2021	Melo et al	-17891311	-51732005	Melo, G. B. D., Mazzaro, M. C., Gomes-Gouvêa, M. S., Santos, É. A. D., Souza, L. V. D., Elias-Oliveira, J., ... & Paula, F. M. D. (2021). Blastocystis subtypes in patients with diabetes mellitus from the Midwest region of Brazil. Revista do Instituto de Medicina Tropical de São Paulo, 63.
Brasil	Jatai municipality, Goias State	175	57		Human	ST2	9	a9,11,12,15	PCR amplification	2021	Melo et al	-17891311	-51732005
Brasil	Jatai municipality, Goias State	175	57		Human	ST3	22	a34,36,37	PCR amplification	2021	Melo et al	-17891311	-51732005
Brasil	Jatai municipality, Goias State	175	57		Human	ST6	2	a122,134	PCR amplification	2021	Melo et al	-17891311	-51732005
Brasil	Jatai municipality, Goias State	175	57		Human	ST7	1	a99	PCR amplification	2021	Melo et al	-17891311	-51732005
Brasil	Jatai municipality, Goias State	175	57		Human	ST8	5	a21	PCR amplification	2021	Melo et al	-17891311	-51732005
Brasil	Uberaba y Belo Horizonte	130	44	Bird	Chicken	ST6	26	NA	PCR, Sanger sequencing, and cloning, PCR amplification and sequencing of the full-length SSU rRNA gene using Nanopore MinION	2021	Maloney et al	-198157	-439542	Maloney, J. G., da Cunha, M. J., Molokin, A., Cury, M. C., & Santin, M. (2021). Next-generation sequencing reveals wide genetic diversity of Blastocystis subtypes in chickens including potentially zoonotic subtypes. Parasitology Research, 1-13.
Brasil	Uberaba y Belo Horizonte	130	44	Bird	Chicken	ST7	30	NA	PCR, Sanger sequencing, and cloning, PCR amplification and sequencing of the full-length SSU rRNA gene using Nanopore MinION	2021	Maloney et al	-198157	-439542
Brasil	Uberaba y Belo Horizonte	130	44	Bird	Chicken	ST10	1	NA	PCR, Sanger sequencing, and cloning, PCR amplification and sequencing of the full-length SSU rRNA gene using Nanopore MinION	2021	Maloney et al	-198157	-439542
Brasil	Uberaba y Belo Horizonte	130	44	Bird	Chicken	ST14	5	NA	PCR, Sanger sequencing, and cloning, PCR amplification and sequencing of the full-length SSU rRNA gene using Nanopore MinION	2021	Maloney et al	-198157	-439542
Brasil	Uberaba y Belo Horizonte	130	44	Bird	Chicken	ST25	1	NA	PCR, Sanger sequencing, and cloning, PCR amplification and sequencing of the full-length SSU rRNA gene using Nanopore MinION	2021	Maloney et al	-198157	-439542
Brasil	Uberaba y Belo Horizonte	130	44	Bird	Chicken	ST29	2	NA	PCR, Sanger sequencing, and cloning, PCR amplification and sequencing of the full-length SSU rRNA gene using Nanopore MinION	2021	Maloney et al	-198157	-439542
Chile	Santiago de Chile	37	4		Human	ST1	2	NA	Sequence analyses of the ~600 bp .amplified fragments obtained	2019	Peña et al	-334372	-706506	Peña, S., Carrasco, G., Rojas, P., Gotteland, M., Castillo, D., Ozaki, L. S., Mercado, R. (2018) Diferent Subtypes of Blastocystis hominis (ST1, ST2 and ST4) are present in Chilean patients with Inflamatory Bowel Disease.
Chile	Santiago de Chile	37	4		Human	ST2	1	NA	Sequence analyses of the ~600 bp .amplified fragments obtained	2019	Peña et al	-334372	-706506
Chile	Santiago de Chile	37	4		Human	ST4	1	NA	Sequence analyses of the ~600 bp .amplified fragments obtained	2019	Peña et al	-334372	-706506
Chile	Santiago de Chile	37	7		Human	ST1	3	NA	SAF fixed samples were examined by light microscopy at 40×, DNA extraction, PCR was performed	2020	Peña et al	-334372	-706506	Peña, S., Carrasco, G., Rojas, P., Castillo, D., Ozaki, L. S., & Mercado, R. (2020). Determination of subtypes of Blastocystis sp. in chilean patients with and without inflammatory bowel syndrome, A preliminary report. Parasite epidemiology and control, 8, e00125.
Chile	Santiago de Chile	37	7		Human	ST2	2	NA	SAF fixed samples were examined by light microscopy at 40×, DNA extraction, PCR was performed	2020	Peña et al	-334372	-706506
Chile	Santiago de Chile	37	7		Human	ST3	1	NA	SAF fixed samples were examined by light microscopy at 40×, DNA extraction, PCR was performed	2020	Peña et al	-334372	-706506
Chile	Santiago de Chile	37	7		Human	ST4	1	NA	SAF fixed samples were examined by light microscopy at 40×, DNA extraction, PCR was performed	2020	Peña et al	-334372	-706506
Chile	Santiago de Chile	37	2		Human	ST2	1	NA	SAF fixed samples were examined by light microscopy at 40×, DNA extraction, PCR was performed	2020	Peña et al	-334372	-706506
Chile	Santiago de Chile	37	2		Human	ST3	1	NA	SAF fixed samples were examined by light microscopy at 40×, DNA extraction, PCR was performed	2020	Peña et al	-334372	-706506
Colombia	Inirida, Departamento de Guainia	249	14		Human	ST1	4	a1,2,4,81,82,83	"PCR amplification of Blastocystis-specific SSU rDNA using the primers RD5 (50 ATCTGGTTG ATCCTGCCAGT30 ) and BhRDr (50 GAGCTTTTTAACTGCAACAACG30)"_x000D_ _x000D_ _x000D_ _x000D_ _x000D_ _x000D_ _x000D_ _x000D_ _x000D_	2017	Ramirez et al	3867	-67917	Ramírez, J. D., Flórez, C., Olivera, M., Bernal, M. C., & Giraldo, J. C. (2017). Blastocystis subtyping and its association with intestinal parasites in children from different geographical regions of Colombia. PLoS ONE, 12(2), 1-13.
Colombia	Inirida, Departamento de Guainia	249	14		Human	ST2	2	a9,12,15,67,71,73	"PCR amplification of Blastocystis-specific SSU rDNA using the primers RD5 (50 ATCTGGTTG ATCCTGCCAGT30 ) and BhRDr (50 GAGCTTTTTAACTGCAACAACG30)"_x000D_ _x000D_ _x000D_ _x000D_ _x000D_ _x000D_ _x000D_ _x000D_ _x000D_	2017	Ramirez et al	3867	-67917
Colombia	Inirida, Departamento de Guainia	249	14		Human	ST3	8	a34,36,37,38,45,49,55,134,128	"PCR amplification of Blastocystis-specific SSU rDNA using the primers RD5 (50 ATCTGGTTG ATCCTGCCAGT30 ) and BhRDr (50 GAGCTTTTTAACTGCAACAACG30)"_x000D_ _x000D_ _x000D_ _x000D_ _x000D_ _x000D_ _x000D_ _x000D_ _x000D_	2017	Ramirez et al	3867	-67917
Colombia	Guamo, Departamento de Tolima	222	36		Human	ST1	24	a1,2,4,81,82,83	"PCR amplification of Blastocystis-specific SSU rDNA using the primers RD5 (50 ATCTGGTTG ATCCTGCCAGT30 ) and BhRDr (50 GAGCTTTTTAACTGCAACAACG30)"_x000D_ _x000D_ _x000D_ _x000D_ _x000D_ _x000D_ _x000D_ _x000D_ _x000D_	2017	Ramirez et al	4017	-74967
Colombia	Guamo, Departamento de Tolima	222	36		Human	ST2	8	a9,12,15,67,71,73	"PCR amplification of Blastocystis-specific SSU rDNA using the primers RD5 (50 ATCTGGTTG ATCCTGCCAGT30 ) and BhRDr (50 GAGCTTTTTAACTGCAACAACG30)"_x000D_ _x000D_ _x000D_ _x000D_ _x000D_ _x000D_ _x000D_ _x000D_ _x000D_	2017	Ramirez et al	4017	-74967
Colombia	Guamo, Departamento de Tolima	222	36		Human	ST3	4	a34,36,37,38,45,49,55,134,128	"PCR amplification of Blastocystis-specific SSU rDNA using the primers RD5 (50 ATCTGGTTG ATCCTGCCAGT30 ) and BhRDr (50 GAGCTTTTTAACTGCAACAACG30)"_x000D_ _x000D_ _x000D_ _x000D_ _x000D_ _x000D_ _x000D_ _x000D_ _x000D_	2017	Ramirez et al	4017	-74967
Colombia	Coyaima, Departamento de Tolima	213	30		Human	ST2	8	a9,12,15,67,71,73	"PCR amplification of Blastocystis-specific SSU rDNA using the primers RD5 (50 ATCTGGTTG ATCCTGCCAGT30 ) and BhRDr (50 GAGCTTTTTAACTGCAACAACG30)"_x000D_ _x000D_ _x000D_ _x000D_ _x000D_ _x000D_ _x000D_ _x000D_ _x000D_	2017	Ramirez et al	379694	-751946
Colombia	Coyaima, Departamento de Tolima	213	30		Human	ST3	22	a34,36,37,38,45,49,55,134,128	"PCR amplification of Blastocystis-specific SSU rDNA using the primers RD5 (50 ATCTGGTTG ATCCTGCCAGT30 ) and BhRDr (50 GAGCTTTTTAACTGCAACAACG30)"_x000D_ _x000D_ _x000D_ _x000D_ _x000D_ _x000D_ _x000D_ _x000D_ _x000D_	2017	Ramirez et al	379694	-751946
Colombia	Calarca, Deoartamento de Quindio	178	24		Human	ST3	20	a34,36,37,38,45,49,55,134,128	"PCR amplification of Blastocystis-specific SSU rDNA using the primers RD5 (50 ATCTGGTTG ATCCTGCCAGT30 ) and BhRDr (50 GAGCTTTTTAACTGCAACAACG30)"_x000D_ _x000D_ _x000D_ _x000D_ _x000D_ _x000D_ _x000D_ _x000D_ _x000D_	2017	Ramirez et al	453194	-756503
Colombia	Calarca, Deoartamento de Quindio	178	24		Human	ST4	2	a42	"PCR amplification of Blastocystis-specific SSU rDNA using the primers RD5 (50 ATCTGGTTG ATCCTGCCAGT30 ) and BhRDr (50 GAGCTTTTTAACTGCAACAACG30)"_x000D_ _x000D_ _x000D_ _x000D_ _x000D_ _x000D_ _x000D_ _x000D_ _x000D_	2017	Ramirez et al	453194	-756503
Colombia	Calarca, Deoartamento de Quindio	178	24		Human	ST6	2	a122	"PCR amplification of Blastocystis-specific SSU rDNA using the primers RD5 (50 ATCTGGTTG ATCCTGCCAGT30 ) and BhRDr (50 GAGCTTTTTAACTGCAACAACG30)"_x000D_ _x000D_ _x000D_ _x000D_ _x000D_ _x000D_ _x000D_ _x000D_ _x000D_	2017	Ramirez et al	453194	-756503
Colombia	Armenia, Departamento Quindio	333	30		Human	ST1	12	a1,2,4,81,82,83	"PCR amplification of Blastocystis-specific SSU rDNA using the primers RD5 (50 ATCTGGTTG ATCCTGCCAGT30 ) and BhRDr (50 GAGCTTTTTAACTGCAACAACG30)"_x000D_ _x000D_ _x000D_ _x000D_ _x000D_ _x000D_ _x000D_ _x000D_ _x000D_	2017	Ramirez et al	-757043800	45330700
Colombia	Armenia, Departamento Quindio	333	30		Human	ST3	13	a34,36,37,38,45,49,55,134,128	"PCR amplification of Blastocystis-specific SSU rDNA using the primers RD5 (50 ATCTGGTTG ATCCTGCCAGT30 ) and BhRDr (50 GAGCTTTTTAACTGCAACAACG30)"_x000D_ _x000D_ _x000D_ _x000D_ _x000D_ _x000D_ _x000D_ _x000D_ _x000D_	2017	Ramirez et al	-757043800	45330700
Colombia	Armenia, Departamento Quindio	333	30		Human	ST6	3	a122	"PCR amplification of Blastocystis-specific SSU rDNA using the primers RD5 (50 ATCTGGTTG ATCCTGCCAGT30 ) and BhRDr (50 GAGCTTTTTAACTGCAACAACG30)"_x000D_ _x000D_ _x000D_ _x000D_ _x000D_ _x000D_ _x000D_ _x000D_ _x000D_	2017	Ramirez et al	-757043800	45330700
Colombia	Armenia, Departamento Quindio	333	30		Human	ST7	2	a142	"PCR amplification of Blastocystis-specific SSU rDNA using the primers RD5 (50 ATCTGGTTG ATCCTGCCAGT30 ) and BhRDr (50 GAGCTTTTTAACTGCAACAACG30)"_x000D_ _x000D_ _x000D_ _x000D_ _x000D_ _x000D_ _x000D_ _x000D_ _x000D_	2017	Ramirez et al	-757043800	45330700
Colombia	Bogotá, Departamento de Cundinamarca	275	31		Human	ST1	1	a1,2,4,81,82,83	"PCR amplification of Blastocystis-specific SSU rDNA using the primers RD5 (50 ATCTGGTTG ATCCTGCCAGT30 ) and BhRDr (50 GAGCTTTTTAACTGCAACAACG30)"_x000D_ _x000D_ _x000D_ _x000D_ _x000D_ _x000D_ _x000D_ _x000D_ _x000D_	2017	Ramirez et al	577894	-74217
Colombia	Bogotá, Departamento de Cundinamarca	275	31		Human	ST2	16	a9,12,15,67,71,73	"PCR amplification of Blastocystis-specific SSU rDNA using the primers RD5 (50 ATCTGGTTG ATCCTGCCAGT30 ) and BhRDr (50 GAGCTTTTTAACTGCAACAACG30)"_x000D_ _x000D_ _x000D_ _x000D_ _x000D_ _x000D_ _x000D_ _x000D_ _x000D_	2017	Ramirez et al	577894	-74217
Colombia	Bogotá, Departamento de Cundinamarca	275	31		Human	ST3	14	a34,36,37,38,45,49,55,134,128	"PCR amplification of Blastocystis-specific SSU rDNA using the primers RD5 (50 ATCTGGTTG ATCCTGCCAGT30 ) and BhRDr (50 GAGCTTTTTAACTGCAACAACG30)"_x000D_ _x000D_ _x000D_ _x000D_ _x000D_ _x000D_ _x000D_ _x000D_ _x000D_	2017	Ramirez et al	577894	-74217
Colombia	Soacha, Departamento de Cundinamarca	200	26		Human	ST1	3	a1,2,4,81,82,83	"PCR amplification of Blastocystis-specific SSU rDNA using the primers RD5 (50 ATCTGGTTG ATCCTGCCAGT30 ) and BhRDr (50 GAGCTTTTTAACTGCAACAACG30)"_x000D_ _x000D_ _x000D_ _x000D_ _x000D_ _x000D_ _x000D_ _x000D_ _x000D_	2017	Ramirez et al	577894	-74217
Colombia	Soacha, Departamento de Cundinamarca	200	26		Human	ST2	3	a9,12,15,67,71,73	"PCR amplification of Blastocystis-specific SSU rDNA using the primers RD5 (50 ATCTGGTTG ATCCTGCCAGT30 ) and BhRDr (50 GAGCTTTTTAACTGCAACAACG30)"_x000D_ _x000D_ _x000D_ _x000D_ _x000D_ _x000D_ _x000D_ _x000D_ _x000D_	2017	Ramirez et al	577894	-74217
Colombia	Soacha, Departamento de Cundinamarca	200	26		Human	ST3	20	a34,36,37,38,45,49,55,134,128	"PCR amplification of Blastocystis-specific SSU rDNA using the primers RD5 (50 ATCTGGTTG ATCCTGCCAGT30 ) and BhRDr (50 GAGCTTTTTAACTGCAACAACG30)"_x000D_ _x000D_ _x000D_ _x000D_ _x000D_ _x000D_ _x000D_ _x000D_ _x000D_	2017	Ramirez et al	577894	-74217
Colombia	Paipa, Departamento de Boyaca	248	45		Human	ST1	11	a1,2,4,81,82,83	"PCR amplification of Blastocystis-specific SSU rDNA using the primers RD5 (50 ATCTGGTTG ATCCTGCCAGT30 ) and BhRDr (50 GAGCTTTTTAACTGCAACAACG30)"_x000D_ _x000D_ _x000D_ _x000D_ _x000D_ _x000D_ _x000D_ _x000D_ _x000D_	2017	Ramirez et al	577894	-73.1185
Colombia	Paipa, Departamento de Boyaca	248	45		Human	ST2	13	a9,12,15,67,71,73	"PCR amplification of Blastocystis-specific SSU rDNA using the primers RD5 (50 ATCTGGTTG ATCCTGCCAGT30 ) and BhRDr (50 GAGCTTTTTAACTGCAACAACG30)"_x000D_ _x000D_ _x000D_ _x000D_ _x000D_ _x000D_ _x000D_ _x000D_ _x000D_	2017	Ramirez et al	577894	-73.1185
Colombia	Paipa, Departamento de Boyaca	248	45		Human	ST3	21	a34,36,37,38,45,49,55,134,128	"PCR amplification of Blastocystis-specific SSU rDNA using the primers RD5 (50 ATCTGGTTG ATCCTGCCAGT30 ) and BhRDr (50 GAGCTTTTTAACTGCAACAACG30)"_x000D_ _x000D_ _x000D_ _x000D_ _x000D_ _x000D_ _x000D_ _x000D_ _x000D_	2017	Ramirez et al	577894	-73.1185
Colombia	Nuevo Paraiso, Departamento del Amazonas	31	24		Human	ST1	12	a4		2017	Sanchez et al	-102622	-740486	Sánchez, A., Gómez, N., Tabares, J., Segura, L., Salazar, Á., Restrepo, C., . . . David Ramírez, J. (2017). Comparación de resultados por microscopía comparada con qPCR y caracterización molecular de parásitos intestinales en menores de 15 años de una comunidad indígena del Amazonas, Colombia. (Spanish). Biomédica: Revista del Instituto Nacional de Salud, 37, 197.
Colombia	Nuevo Paraiso, Departamento del Amazonas	31	24		Human	ST2	5	a12,71		2017	Sanchez et al	-102622	-740486
Colombia	Nuevo Paraiso, Departamento del Amazonas	31	24		Human	ST3	5	a36		2017	Sanchez et al	-102622	-740486
Colombia	Nuevo Paraiso, Departamento del Amazonas	31	24		Human	ST4	2	a42		2017	Sanchez et al	-102622	-740486
Colombia	Villa Andrea, Departamento del Amazonas	43	30		Human	ST1	11	a4		2017	Sanchez et al	-376286	-703745
Colombia	Villa Andrea, Departamento del Amazonas	43	30		Human	ST2	8	a11,15		2017	Sanchez et al	-376286	-703745
Colombia	Villa Andrea, Departamento del Amazonas	43	30		Human	ST3	10	a34,54		2017	Sanchez et al	-376286	-703745
Colombia	Puerto Nariño, Departamento del Amazonas	130	85		Human	ST1	4	a4,81		2017	Sanchez et al	-376286	-703745
Colombia	Puerto Nariño, Departamento del Amazonas	130	85		Human	ST2	27	a11,15		2017	Sanchez et al	-376286	-703745
Colombia	Puerto Nariño, Departamento del Amazonas	130	85		Human	ST3	27	a30,34,38		2017	Sanchez et al	-376286	-703745
Colombia	Puerto Nariño, Departamento del Amazonas	130	85		Human	ST4	4	a42		2017	Sanchez et al	-376286	-703745
Colombia	Puerto Nariño, Departamento del Amazonas	130	85		Human	ST6	1	NA		2017	Sanchez et al	-376286	-703745
Colombia	San Juan del Soco, Departamento del Amazonas	80	55		Human	ST1	8	a4		2017	Sanchez et al	-376286	-703745
Colombia	San Juan del Soco, Departamento del Amazonas	80	55		Human	ST2	21	a9,12,62		2017	Sanchez et al	-376286	-703745
Colombia	San Juan del Soco, Departamento del Amazonas	80	55		Human	ST3	25	a30,36,38,60		2017	Sanchez et al	-376286	-703745
Colombia	San Juan del Soco, Departamento del Amazonas	80	55		Human	ST4	1	a42		2017	Sanchez et al	-376286	-703745
Colombia	Popayán, Departamento Cauca, Colombia	8	1	Mammal	Dog	ST1	1	a4	qPCR, Genotyping was conducted for samples that were positive by qPCR of Blastocystis	2019	Villamizar et al	2433	-76617	Villamizar, X., Vasquez, L., Ramirez, J. D. (2019) Prevalence of Blastocystisin children and canine population of the commune eight of Popayán (Cauca, Colombia)
Colombia	Quindio, Colombia	187	40		Human	ST2	0	NA	Via microscopy, sequences amplified	2019	Muñoz-Sánchez et al	4516130	-75676768	Muñoz‐Sánchez, G. D., Hernández‐Arango, N., Buitrago‐Lopez, E., Luna, J. C., Zamora, A., Lora‐Suarez, F., & Gómez‐Marín, J. E. (2019). Food protozoa safety assessment and risk in school restaurants in Armenia, Colombia. Journal of Food Safety, 39(6), e12714.
Colombia	Quindio, Colombia	187	40		Human	ST3	0	NA	Via microscopy, sequences amplified	2019	Muñoz-Sánchez et al	4516130	-75676768
Colombia	Quindio, Colombia	213	14		Water	ST3	10	NA	Blastocystis was analyzed by conventional PCR by amplifying genus-specific sequences from the small subunit (SSU) rRNA	2019	Muñoz-Sánchez et al	4516130	-75676768
Colombia	Quindio, Colombia	213	14		Comida/superficies	ST2	10	NA	Blastocystis was analyzed by conventional PCR by amplifying genus-specific sequences from the small subunit (SSU) rRNA	2019	Muñoz-Sánchez et al	4516130	-75676768
Colombia	Quindio, Colombia	213	14		Cocombro	ST10	10	NA	Blastocystis was analyzed by conventional PCR by amplifying genus-specific sequences from the small subunit (SSU) rRNA	2019	Muñoz-Sánchez et al	4516130	-75676768
Colombia	Quindio, Colombia	213	14		Zanahoria	ST1	10	NA	Blastocystis was analyzed by conventional PCR by amplifying genus-specific sequences from the small subunit (SSU) rRNA	2019	Muñoz-Sánchez et al	4516130	-75676768
Colombia	Ibague, Ciudad	100	48		Human	ST1	20	NA	PCR of the Small Subunit Ribonucleic Acid (SSU rRNA) gene. Positive samples involved PCR of the Small Subunit Ribonucleic Acid (SSU rRNA) gene. Positive samples involved PCR of the Small Subunit Ribonucleic Acid (SSU rRNA) gene. Positive samples involved PCR of the Small Subunit Ribonucleic Acid (SSU rRNA) gene. Positive samples involved PCR of the Small Subunit Ribonucleic Acid (SSU rRNA) gene. …	2019	Potes et al	4433	-75217	Potes, C., Osorio, L., Carranza, J.C., Vallejo, G. A., (2019) Detection and molecular characterisation of Blastocystis spp. in human faecal samples from Igagué, Colombia.
Colombia	Ibague, Ciudad	100	48		Human	ST2	21	NA	PCR of the Small Subunit Ribonucleic Acid (SSU rRNA) gene. Positive samples involved PCR of the Small Subunit Ribonucleic Acid (SSU rRNA) gene. Positive samples involved PCR of the Small Subunit Ribonucleic Acid (SSU rRNA) gene. Positive samples involved PCR of the Small Subunit Ribonucleic Acid (SSU rRNA) gene. Positive samples involved PCR of the Small Subunit Ribonucleic Acid (SSU rRNA) gene. …	2019	Potes et al	4433	-75217
Colombia	Ibague, Ciudad	100	48		Human	ST3	7	NA	PCR of the Small Subunit Ribonucleic Acid (SSU rRNA) gene. Positive samples involved PCR of the Small Subunit Ribonucleic Acid (SSU rRNA) gene. Positive samples involved PCR of the Small Subunit Ribonucleic Acid (SSU rRNA) gene. Positive samples involved PCR of the Small Subunit Ribonucleic Acid (SSU rRNA) gene. Positive samples involved PCR of the Small Subunit Ribonucleic Acid (SSU rRNA) gene. …	2019	Potes et al	4433	-75217
Colombia	Popayán, Departamento Cauca	266	62		Human	ST1	24	a4,8,80,87	real-time PCR (qPCR) molecular characterization was carried out performing the amplification and sequencing of a fragment of the gene of the small subunit of ribosomal RNA	2019	Villamizar et al	2433	-76617	Villamizar, X., Vasquez, L., Ramirez, J. D. (2019) Prevalence of Blastocystisin children and canine population of the commune eight of Popayán (Cauca, Colombia)
Colombia	Popayán, Departamento Cauca	266	62		Human	ST2	9	a11,12,15	real-time PCR (qPCR) molecular characterization was carried out performing the amplification and sequencing of a fragment of the gene of the small subunit of ribosomal RNA	2019	Villamizar et al	2433	-76617
Colombia	Popayán, Departamento Cauca	266	62		Human	ST3	27	a34,38,55,57	real-time PCR (qPCR) molecular characterization was carried out performing the amplification and sequencing of a fragment of the gene of the small subunit of ribosomal RNA	2019	Villamizar et al	2433	-76617
Colombia	Popayán, Departamento Cauca	266	62		Human	ST4	2	a42,91	real-time PCR (qPCR) molecular characterization was carried out performing the amplification and sequencing of a fragment of the gene of the small subunit of ribosomal RNA	2019	Villamizar et al	2433	-76617
Colombia	Medellin, Departamento Antioquia, Colombia	49	11		Human	NA	11	NA	Microscopical parasitological analysis	2020	Alzate et al	6255636	-75579838	Alzate, J. F., Toro-Londoño, M., Cabarcas, F., Garcia-Montoya, G., & Galvan-Diaz, A. (2020). Contrasting microbiota profiles observed in children carrying either Blastocystis spp. or the commensal amoebas Entamoeba coli or Endolimax nana. Scientific reports, 10(1), 1-11.
Colombia	Ibague, Colombia	100	94		Human	ST1	47	NA	PCR amplification	2020	Potes et al	4433	-75217	Potes-Morales, C., Osorio-Delgado, L. A., Carranza, J. C., & Vallejo, G. A. (2020). The first molecular detection of Blastocystis subtypes in human faecal samples from Ibague, Colombia. Parasite epidemiology and control, 9, e00132.
Colombia	Ibague, Colombia	100	94		Human	ST2	31	NA	PCR amplification	2020	Potes et al	4433	-75217
Colombia	Ibague, Colombia	100	94		Human	ST3	16	NA	PCR amplification	2020	Potes et al	4433	-75217
Colombia	Bogotá, Departamento de Cundinamarca	220	82		Human	NA	82	NA	conventional PCR	2020	Vega et al	577894	-74217	Vega, L., Herrera, G., Muñoz, M., Patarroyo, M. A., & Ramírez, J. D. (2020). Occurrence of blastocystis in patients with Clostridioides difficile infection. Pathogens, 9(4), 283.
Colombia	Pacific region (Department of Cauca) Popayan	258	100		Human	ST1	17	a4,8,80	PCR and microscopy	2020	Higuera et al	252112	-7660900	Higuera, A., Villamizar, X., Herrera, G., Giraldo, J. C., Vasquez-A, L. R., Urbano, P., ... & Ramírez, J. D. (2020). Molecular detection and genotyping of intestinal protozoa from different biogeographical regions of Colombia. PeerJ, 8, e8554.
Colombia	Pacific region (Department of Cauca) Popayan	258	100		Human	ST2	43	a11,12,15	PCR and microscopy	2020	Higuera et al	252112	-7660900
Colombia	Pacific region (Department of Cauca) Popayan	258	100		Human	ST3	62	a31.34.36,38,57, 151	PCR and microscopy	2020	Higuera et al	252112	-7660900
Colombia	Pacific region (Department of Cauca) Popayan	258	100		Human	ST4	67	a42,91	PCR and microscopy	2020	Higuera et al	252112	-7660900
Colombia	Andean region (Departments of Antioquia, Boyacá, Cundinamarca and the Coffee Axis)	200	116		Human	NA	116	NA	PCR and microscopy	2020	Higuera et al	468032	-7489841
Colombia	Orinoco region (Department of Casanare) Tamara and Yopal	53	35		Human	ST1	10	a4,141	PCR and microscopy	2020	Higuera et al	5829857	-72163231
Colombia	Orinoco region (Department of Casanare) Tamara and Yopal	53	35		Human	ST2	8	a9,12,64	PCR and microscopy	2020	Higuera et al	5829857	-72163231
Colombia	Orinoco region (Department of Casanare) Tamara and Yopal	53	35		Human	ST3	8	a34,36,57,136	PCR and microscopy	2020	Higuera et al	5829857	-72163231
Colombia	Orinoco region (Department of Casanare) Tamara and Yopal	53	35		Human	ST4	12	a133	PCR and microscopy	2020	Higuera et al	5829857	-72163231
Colombia	Orinoco region (Department of Casanare) Tamara and Yopal	53	35		Human	ST9	35	a129	PCR and microscopy	2020	Higuera et al	5829857	-72163231
Colombia	Amazon region (Leticia, Puerto Nariño)	100	49		Human	NA	49	NA	PCR and microscopy	2020	Higuera et al	-4211786	-69938104
Colombia	Caribbean region (Deparment of Bolivar and Cordoba) Monpós and Monteria	38	36		Human	ST1	8	a4,88	PCR and microscopy	2020	Higuera et al	9504674	-74843272
Colombia	Caribbean region (Deparment of Bolivar and Cordoba) Monpós and Monteria	38	36		Human	ST2	15	a9,11,12	PCR and microscopy	2020	Higuera et al	9504674	-74843272
Colombia	Caribbean region (Deparment of Bolivar and Cordoba) Monpós and Monteria	38	36		Human	ST3	4	a34,47,52	PCR and microscopy	2020	Higuera et al	9504674	-74843272
Colombia	Caribbean region (Deparment of Bolivar and Cordoba) Monpós and Monteria	38	36		Human	ST8	36	a21	PCR and microscopy	2020	Higuera et al	9504674	-74843272
Colombia	San Juan del Soco, Departamento del Amazonas	76	68		Human	NA	68	NA	subtyping (ssu rRNA) and SDHA amplification	2020	Higuera et al	-376286	-703745
Colombia	Nuevo Paraiso, Departamento del Amazonas	31	29		Human	NA	29	NA	subtyping (ssu rRNA) and SDHA amplification	2020	Higuera et al	-102622	-740486
Colombia	Villa Andrea, Departamento del Amazonas	42	38		Human	NA	38	NA	subtyping (ssu rRNA) and SDHA amplification	2020	Higuera et al	-376286	-703745
Colombia	Puerto Nariño, Departamento del Amazonas	112	99		Human	NA	99	NA	subtyping (ssu rRNA) and SDHA amplification	2020	Higuera et al	-376286	-703745
Colombia	Poré, Departamento de Casanare	36	26		Human	NA	26	NA	subtyping (ssu rRNA) and SDHA amplification	2020	Higuera et al	573616	-7199376
Colombia	Tamara, Departamento de Casanare	6	3		Human	NA	3	NA	subtyping (ssu rRNA) and SDHA amplification	2020	Higuera et al	583318	-7216344
Colombia	Yopal, Departamento de Casanare	11	6		Human	NA	6	NA	subtyping (ssu rRNA) and SDHA amplification	2020	Higuera et al	536114	-7239982
Colombia	Mompós, Departamento de Bolivar	30	29		Human	NA	29	NA	subtyping (ssu rRNA) and SDHA amplification	2020	Higuera et al	925103	-7442601
Colombia	Monteria, Departamento Cordoba	8	7		Human	NA	7	NA	subtyping (ssu rRNA) and SDHA amplification	2020	Higuera et al	882413	-7587717
Colombia	Bogotá, Departamento de Cundinamarca	115	31		Human	ST1	23	NA	PCR for the amplification of SSU rRNA gene	2021	Vega et al	577894	-74217	Vega, L., Herrera, G., Muñoz, M., Patarroyo, M. A., Maloney, J. G., Santín, M., & Ramírez, J. D. (2021). Gut microbiota profiles in diarrheic patients with co-occurrence of Clostridioides difficile and Blastocystis. PloS one, 16(3), e0248185.
Colombia	Bogotá, Departamento de Cundinamarca	115	31		Human	ST3	19	NA	PCR for the amplification of SSU rRNA gene	2021	Vega et al	577894	-74217
Colombia	Bogotá, Departamento de Cundinamarca	115	31		Human	ST5	11	NA	PCR for the amplification of SSU rRNA gene	2021	Vega et al	577894	-74217
Colombia	Armenia, Departamento Quindio	138	27		Human	ST1	9	NA	PCR, and Sequencing	2021	Muñoz-Sánchez et al	4516130	-75676768	Muñoz-Sánchez, D., Triviño-Valencia, J., Lora-Suarez, F., & Gómez-Marín, J. E. (2021). Blastocystis Subtypes and Culture Characteristics of Isolates from Human Stools Related with the Presence of Gastrointestinal Symptoms: A Case–Control Study. Acta Parasitologica, 1-6.
Colombia	Armenia, Departamento Quindio	138	27		Human	ST2	13	NA	PCR, and Sequencing	2021	Muñoz-Sánchez et al	4516130	-75676768
Colombia	Armenia, Departamento Quindio	138	27		Human	ST3	3	NA	PCR, and Sequencing	2021	Muñoz-Sánchez et al	4516130	-75676768
Colombia	Medellin, Departamento Antioquia, Colombia	265	141		Human	ST1	12	a4	Microscopy and PCR,	2021	Osorio-Pulgarin et al	6255636	-75579838	Osorio-Pulgarin, M. I., Higuera, A., Beltran-Álzate, J. C., Sánchez-Jiménez, M., & Ramírez, J. D. (2021). Epidemiological and molecular characterization of blastocystis infection in children attending daycare centers in medellín, Colombia. Biology, 10(7), 669.
Colombia	Medellin, Departamento Antioquia, Colombia	265	141		Human	ST2	14	a9,11,12,13	Microscopy and PCR,	2021	Osorio-Pulgarin et al	6255636	-75579838
Colombia	Medellin, Departamento Antioquia, Colombia	265	141		Human	ST3	18	a34	Microscopy and PCR,	2021	Osorio-Pulgarin et al	6255636	-75579838
Colombia	Medellin, Departamento Antioquia, Colombia	265	141		Human	ST4	3	a42	Microscopy and PCR,	2021	Osorio-Pulgarin et al	6255636	-75579838
Colombia	Medellin, Departamento Antioquia, Colombia	265	141		Human	ST6	1	a122	Microscopy and PCR,	2021	Osorio-Pulgarin et al	6255636	-75579838
Colombia	Medellin, Departamento Antioquia, Colombia	265	141		Human	ST16	9	a162	Microscopy and PCR,	2021	Osorio-Pulgarin et al	6255636	-75579838
Colombia	Bogotá, Departamento de Cundinamarca	8	8	Mammal	Cattle	ST10	8	NA	Microscopy and PCR,	2021	Higuera et al	577894	-74217	Higuera, A., Herrera, G., Jimenez, P., García-Corredor, D., Pulido-Medellín, M., Bulla-Castañeda, D. M., ... & Ramírez, J. D. (2021). Identification of multiple Blastocystis subtypes in domestic animals from Colombia using amplicon-based next generation sequencing. Frontiers in veterinary science, 932.
Colombia	Bogotá, Departamento de Cundinamarca	8	8	Mammal	Cattle	ST14	3	NA	Microscopy and PCR,	2021	Higuera et al	577894	-74217
Colombia	Bogotá, Departamento de Cundinamarca	8	8	Mammal	Cattle	ST21	6	NA	Microscopy and PCR,	2021	Higuera et al	577894	-74217
Colombia	Bogotá, Departamento de Cundinamarca	8	8	Mammal	Cattle	ST23	6	NA	Microscopy and PCR,	2021	Higuera et al	577894	-74217
Colombia	Bogotá, Departamento de Cundinamarca	8	8	Mammal	Cattle	ST24	6	NA	Microscopy and PCR,	2021	Higuera et al	577894	-74217
Colombia	Bogotá, Departamento de Cundinamarca	8	8	Mammal	Cattle	ST25	7	NA	Microscopy and PCR,	2021	Higuera et al	577894	-74217
Colombia	Bogotá, Departamento de Cundinamarca	8	8	Mammal	Cattle	ST26	8	NA	Microscopy and PCR,	2021	Higuera et al	577894	-74217
Colombia	Bogotá, Departamento de Cundinamarca	8	8	Mammal	Cattle	ST32	1	NA	MinION	2021	Higuera et al	577894	-74217
Colombia	Bogotá, Departamento de Cundinamarca	2	2	Mammal	Goat	ST10	2	NA	Microscopy and PCR,	2021	Higuera et al	577894	-74217
Colombia	Bogotá, Departamento de Cundinamarca	2	2	Mammal	Goat	ST14	1	NA	Microscopy and PCR,	2021	Higuera et al	577894	-74217
Colombia	Bogotá, Departamento de Cundinamarca	2	2	Mammal	Goat	ST21	2	NA	Microscopy and PCR,	2021	Higuera et al	577894	-74217
Colombia	Bogotá, Departamento de Cundinamarca	2	2	Mammal	Goat	ST23	1	NA	Microscopy and PCR,	2021	Higuera et al	577894	-74217
Colombia	Bogotá, Departamento de Cundinamarca	2	2	Mammal	Goat	ST24	2	NA	Microscopy and PCR,	2021	Higuera et al	577894	-74217
Colombia	Bogotá, Departamento de Cundinamarca	2	2	Mammal	Goat	ST25	1	NA	Microscopy and PCR,	2021	Higuera et al	577894	-74217
Colombia	Bogotá, Departamento de Cundinamarca	2	2	Mammal	Goat	ST26	2	NA	Microscopy and PCR,	2021	Higuera et al	577894	-74217
Colombia	Bogotá, Departamento de Cundinamarca	2	2	Mammal	Goat	ST32	1	NA	MinION	2021	Higuera et al	577894	-74217
Colombia	Bogotá, Departamento de Cundinamarca	2	2	Mammal	Goat	Novel ST	1	NA	Microscopy and PCR,	2021	Higuera et al	577894	-74217
Colombia	Bogotá, Departamento de Cundinamarca	11	6	Mammal	Horse	ST10	1	NA	Microscopy and PCR,	2021	Higuera et al	577894	-74217
Colombia	Bogotá, Departamento de Cundinamarca	11	6	Mammal	Horse	ST14	1	NA	Microscopy and PCR,	2021	Higuera et al	577894	-74217
Colombia	Bogotá, Departamento de Cundinamarca	11	6	Mammal	Horse	ST24	1	NA	Microscopy and PCR,	2021	Higuera et al	577894	-74217
Colombia	Bogotá, Departamento de Cundinamarca	1	1	Mammal	Sheep	ST10	1	NA	Microscopy and PCR,	2021	Higuera et al	577894	-74217
Colombia	Bogotá, Departamento de Cundinamarca	1	1	Mammal	Sheep	ST14	1	NA	Microscopy and PCR,	2021	Higuera et al	577894	-74217
Colombia	Bogotá, Departamento de Cundinamarca	1	1	Mammal	Sheep	ST21	1	NA	Microscopy and PCR,	2021	Higuera et al	577894	-74217
Colombia	Bogotá, Departamento de Cundinamarca	1	1	Mammal	Sheep	ST23	1	NA	Microscopy and PCR,	2021	Higuera et al	577894	-74217
Colombia	Bogotá, Departamento de Cundinamarca	1	1	Mammal	Sheep	ST24	1	NA	Microscopy and PCR,	2021	Higuera et al	577894	-74217
Colombia	Bogotá, Departamento de Cundinamarca	1	1	Mammal	Sheep	ST26	1	NA	Microscopy and PCR,	2021	Higuera et al	577894	-74217
Colombia	Bogotá, Departamento de Cundinamarca	4	2	Mammal	Dog	ST23	1	NA	Microscopy and PCR,	2021	Higuera et al	577894	-74217
Colombia	Bogotá, Departamento de Cundinamarca	4	2	Mammal	Dog	ST24	1	NA	Microscopy and PCR,	2021	Higuera et al	577894	-74217
Colombia	Bogotá, Departamento de Cundinamarca	3	3	Mammal	Sus scrofa	ST5	3	NA	Microscopy and PCR,	2021	Higuera et al	577894	-74217
Colombia	Bogotá, Departamento de Cundinamarca	1	1	Mammal	Llama	ST10	1	NA	Microscopy and PCR,	2021	Higuera et al	577894	-74217
Colombia	Bogotá, Departamento de Cundinamarca	1	1	Mammal	Llama	ST21	1	NA	Microscopy and PCR,	2021	Higuera et al	577894	-74217
Colombia	Bogotá, Departamento de Cundinamarca	1	1	Mammal	Llama	ST23	1	NA	Microscopy and PCR,	2021	Higuera et al	577894	-74217
Colombia	Bogotá, Departamento de Cundinamarca	1	1	Mammal	Llama	ST24	1	NA	Microscopy and PCR,	2021	Higuera et al	577894	-74217
Colombia	Bogotá, Departamento de Cundinamarca	1	1	Mammal	Llama	ST25	1	NA	Microscopy and PCR,	2021	Higuera et al	577894	-74217
Colombia	Bogotá, Departamento de Cundinamarca	3	3	Mammal	Rabbit	NA	3	NA	Microscopy and PCR,	2021	Higuera et al	577894	-74217
Colombia	Departamento de Cundinamarca	30	23	Mammal	Cattle	ST10	14	NA	Microscopy and PCR,	2021	Higuera et al	4865527	-74110011
Colombia	Departamento de Cundinamarca	30	23	Mammal	Cattle	ST14	5	NA	Microscopy and PCR,	2021	Higuera et al	4865527	-74110011
Colombia	Departamento de Cundinamarca	30	23	Mammal	Cattle	ST21	4	NA	Microscopy and PCR,	2021	Higuera et al	4865527	-74110011
Colombia	Departamento de Cundinamarca	30	23	Mammal	Cattle	ST23	3	NA	Microscopy and PCR,	2021	Higuera et al	4865527	-74110011
Colombia	Departamento de Cundinamarca	30	23	Mammal	Cattle	ST25	11	NA	Microscopy and PCR,	2021	Higuera et al	4865527	-74110011
Colombia	Departamento de Cundinamarca	30	23	Mammal	Cattle	ST26	6	NA	Microscopy and PCR,	2021	Higuera et al	4865527	-74110011
Colombia	Boyaca	20	14	Mammal	Cattle	ST5	1	NA	Microscopy and PCR,	2021	Higuera et al	577894	-73.1185
Colombia	Boyaca	20	14	Mammal	Cattle	ST10	5	NA	Microscopy and PCR,	2021	Higuera et al	577894	-73.1185
Colombia	Boyaca	20	14	Mammal	Cattle	ST21	1	NA	Microscopy and PCR,	2021	Higuera et al	577894	-73.1185
Colombia	Boyaca	20	14	Mammal	Cattle	ST23	2	NA	Microscopy and PCR,	2021	Higuera et al	577894	-73.1185
Colombia	Boyaca	20	14	Mammal	Cattle	ST25	3	NA	Microscopy and PCR,	2021	Higuera et al	577894	-73.1185
Colombia	Boyaca	20	14	Mammal	Cattle	ST26	3	NA	Microscopy and PCR,	2021	Higuera et al	577894	-73.1185
Colombia	Santander	35	33	Mammal	MiniSus scrofa	ST1	12	NA	Microscopy and PCR,	2021	Higuera et al	6686567	-73465130
Colombia	Santander	35	33	Mammal	MiniSus scrofa	ST3	5	NA	Microscopy and PCR,	2021	Higuera et al	6686567	-73465130
Colombia	Santander	35	33	Mammal	MiniSus scrofa	ST5	30	NA	Microscopy and PCR,	2021	Higuera et al	6686567	-73465130
Ecuador	Bilsa Biological Station	96	58	Primate	Alouatta spp	ST8	31	NA	PCR-based primer sets BLF and BLR (Menounos et al.2008),BH1F (Whipps et al.2010) and BHRDr (Scicluna et al.2006), and bl1400ForC and bl1710RevC	2015	Helenbrook et al	20.816	42.659	Helenbrook, W. D., Shields, W. M., & Whipps, C. M. (2015). Characterization of Blastocystis species infection in humans and mantled howler monkeys, Alouatta palliata aequatorialis, living in close proximity to one another. Parasitology Research, 114(7), 2517-2525.
Ecuador	Bilsa Biological Station	54	44		Human	ST1	21	NA	PCR-based primer sets BLF and BLR (Menounos et al.2008),BH1F (Whipps et al.2010) and BHRDr (Scicluna et al.2006), and bl1400ForC and bl1710RevC	2015	Helenbrook et al	20.816	42.659
Ecuador	Bilsa Biological Station	54	44		Human	ST2	10	NA	PCR-based primer sets BLF and BLR (Menounos et al.2008),BH1F (Whipps et al.2010) and BHRDr (Scicluna et al.2006), and bl1400ForC and bl1710RevC	2015	Helenbrook et al	20.816	42.659
Ecuador	Bilsa Biological Station	54	44		Human	ST3	12	NA	PCR-based primer sets BLF and BLR (Menounos et al.2008),BH1F (Whipps et al.2010) and BHRDr (Scicluna et al.2006), and bl1400ForC and bl1710RevC	2015	Helenbrook et al	20.816	42.659
Ecuador	Quito, Ciudad	25	25		Human	ST1	3	NA	PCR amplification of Blastocystis-specific SSUr DNA using the primers RD5 (5′-ATCTGGTTGATCCTGCCAGT-3′) and BhRDr (5′-GAGCTTTTTAACTGCAACAACG-3′)	2016	Ramirez et al	-0.225219	-785248	Ramirez, J. D., Sanchez, A., Hernandez, C., Florez, C., Consuelo Bernal, M., Cesar Giraldo, J., . . . Casero, R. D. (2016). Geographic distribution of human Blastocystis subtypes in South America. In (Vol. 41, pp. 32-35).
Ecuador	Quito, Ciudad	25	25		Human	ST3	21	NA	PCR amplification of Blastocystis-specific SSUr DNA using the primers RD5 (5′-ATCTGGTTGATCCTGCCAGT-3′) and BhRDr (5′-GAGCTTTTTAACTGCAACAACG-3′)	2016	Ramirez et al	-0.225219	-785248
Ecuador	Quito, Ciudad	25	25		Human	Novel ST	1	NA	PCR amplification of Blastocystis-specific SSUr DNA using the primers RD5 (5′-ATCTGGTTGATCCTGCCAGT-3′) and BhRDr (5′-GAGCTTTTTAACTGCAACAACG-3′)	2016	Ramirez et al	-0.225219	-785248
USA	California, State	1	1		Human	ST4	1	NA		2008	Jones et al_x000D_	340194	-118411	Jones, M. S., II, Ganac, R. D., Hiser, G., Hudson, N. R., Le, A., & Whipps, C. M. (2008). Detection of Blastocystis from stool samples using real-time PCR. In (Vol. 103, pp. 551-557).
USA	Western Oregon	2	2		Human	ST1	1	NA		2008	Jones et al_x000D_	455369	-122.65
USA	Western Oregon	2	2		Human	ST3	1	NA		2008	Jones et al_x000D_	455369	-122.65
USA	Western Oregon (Metropolitan area of Corvallis)	21	9		Human	ST3	6	NA		2009	Jones et al	44.57	-123278	Jones, M. S., Whipps, C. M., Ganac, R. D., Hudson, N. R., & Boorom, K. (2009). Association of Blastocystis subtype 3 and 1 with patients from an Oregon community presenting with chronic gastrointestinal illness. Parasitology Research, 104(2), 341-345.
USA	Western Oregon (Metropolitan area of Corvallis)	21	9		Human	ST1	1	NA		2009	Jones et al	44.57	-123278
USA	Oregon, State	19	5		Human	ST1	1	NA		2010	Whipps et al	455369	-122.65	Whipps, C. M., Boorom, K., Bermudez, L. E., & Kent, M. L. (2010). Molecular characterization of Blastocystis species in Oregon identifies multiple subtypes. In (Vol. 106, pp. 827-832).
USA	Oregon, State	19	5		Human	ST2	1	NA		2010	Whipps et al	455369	-122.65
USA	Oregon, State	19	5		Human	ST3	1	NA		2010	Whipps et al	455369	-122.65
USA	Oregon, State	19	5		Human	ST4	1	NA		2010	Whipps et al	455369	-122.65
USA	Oregon, State	19	5		Human	ST8	1	NA		2010	Whipps et al	455369	-122.65
USA	Maryland, State	1	1		Human	ST4	1	NA		2011	Satín et al	393002	-766105	Santin, M., Teresa Gomez-Munoz, M., Solano-Aguilar, G., & Fayer, R. (2011). Development of a new PCR protocol to detect and subtype Blastocystis spp. from humans and animals. In (Vol. 109, pp. 205-212)
USA	Maryland, State	7	7	Mammal	Cattle	ST10	7	NA		2011	Satín et al	393002	-766105
USA	Maryland, State	6	6	Mammal	Sus scrofa	ST5	6	NA		2011	Satín et al	393002	-766105
USA	Beltsville, Maryland USA	47	9	Mammal	Cattle	ST10	8	NA	PCR, and sequenced in both directions using M13 forward and reverse primers. Up to tenclones from each specimen were sequenced	2012	Fayer et al	390455	-769242	Fayer, R., Santin, M., & Macarisin, D. (2012). Detection of concurrent infection of dairy cattle with Blastocystis, Cryptosporidium, Giardia, and Enterocytozoon by molecular and microscopic methods. Parasitology Research, 111(3), 1349-1355.
USA	Beltsville, Maryland USA	47	9	Mammal	Cattle	ST14	3	NA	PCR, and sequenced in both directions using M13 forward and reverse primers. Up to tenclones from each specimen were sequenced	2012	Fayer et al	390455	-769242
Brasil	Sao Paulo, Ciudad	22	22		Human	Novel ST	2	NA	PCR amplification of Blastocystis-specific SSUr DNA using the primers RD5 (5′-ATCTGGTTGATCCTGCCAGT-3′) and BhRDr (5′-GAGCTTTTTAACTGCAACAACG-3′)	2016	Ramirez et al	-235489	-466388	Ramirez, J. D., Sanchez, A., Hernandez, C., Florez, C., Consuelo Bernal, M., Cesar Giraldo, J., . . . Casero, R. D. (2016). Geographic distribution of human Blastocystis subtypes in South America. In (Vol. 41, pp. 32-35)._x000D_ _x000D_
USA	Portland, Oregon	103	10	Mammal	Dog	ST1	2	NA		2014	Ruaux et al	455369	-122.65	Ruaux, C., G., & Stang, B. (2014). Prevalence of blastocystis in shelter-resident and client-owned companion animals in the US Pacific Northwest. PLoS ONE, Vol 9, Iss 9, p e107496 (2014)(9), e107496.
USA	Portland, Oregon	103	10	Mammal	Dog	ST10	2	NA		2014	Ruaux et al	455369	-122.65
USA	Portland, Oregon	105	12	Mammal	Cat	ST1	1	NA		2014	Ruaux et al	455369	-122.65
USA	Portland, Oregon	105	12	Mammal	Cat	ST3	1	NA		2014	Ruaux et al	455369	-122.65
USA	Portland, Oregon	105	12	Mammal	Cat	ST10	3	NA		2014	Ruaux et al	455369	-122.65
USA	Colorado, State	139	10		Human	ST1	2	a4		2016	Scanlan et al	397618	-104881	Scanlan, P. D., Knight, R., Song, S. J., Ackermann, G., & Cotter, P. D. (2016). Research paper: Prevalence and genetic diversity of Blastocystis in family units living in the United States. Infection, Genetics and Evolution, 45, 95-97.
USA	Colorado, State	139	10		Human	ST2	3	a9,12		2016	Scanlan et al	397618	-104881
USA	Colorado, State	139	10		Human	ST3	5	a34,36		2016	Scanlan et al	397618	-104881
USA	EE.UU	44	11		Human	ST1	4	NA		2017	Nash et al	455369	-122.65	Nash, A. K., Auchtung, T. A., Wong, M. C., Smith, D. P., Gesell, J. R., Ross, M. C., . . . Petrosino, J. F. (2017). The gut mycobiome of the Human Microbiome Project healthy cohort. Microbiome, 5(1), 153-153.
USA	EE.UU	44	11		Human	ST2	2	NA		2017	Nash et al	455369	-122.65
USA	EE.UU	44	11		Human	ST3	6	NA		2017	Nash et al	455369	-122.65
USA	California, State	241	3	Mammal	Cattle	ST3	1	NA	an approximately 500 base pair fragment of_x000D_ the Blastocystis SSU rDNA gene,	2018	Maloney et al	340194	-118411	Maloney, J. G., Lombard, J. E., Urie, N. J., Shivley, C. B., & Santin, M. (2018). Zoonotic and genetically diverse subtypes of Blastocystis in US pre-weaned dairy heifer calves. Parasitology Research.
USA	California, State	241	3	Mammal	Cattle	ST17	1	NA	an approximately 500 base pair fragment of_x000D_ the Blastocystis SSU rDNA gene,	2018	Maloney et al	340194	-118411
USA	California, State	241	3	Mammal	Cattle	ST24	1	NA	an approximately 500 base pair fragment of_x000D_ the Blastocystis SSU rDNA gene,	2018	Maloney et al	340194	-118411
USA	Colorado, State	208	1	Mammal	Cattle	ST14	1	NA	an approximately 500 base pair fragment of_x000D_ the Blastocystis SSU rDNA gene,	2018	Maloney et al	397618	-104.881
USA	Iowa, State	64	0	Mammal	Cattle	NA	64	NA	an approximately 500 base pair fragment of_x000D_ the Blastocystis SSU rDNA gene,	2018	Maloney et al	397618	-104881
USA	Michigan, State	98	5	Mammal	Cattle	ST5	3	NA	an approximately 500 base pair fragment of_x000D_ the Blastocystis SSU rDNA gene,	2018	Maloney et al	429612	-856556
USA	Michigan, State	98	5	Mammal	Cattle	ST14	1	NA	an approximately 500 base pair fragment of_x000D_ the Blastocystis SSU rDNA gene,	2018	Maloney et al	429612	-856556
USA	Michigan, State	98	5	Mammal	Cattle	ST10	1	NA	an approximately 500 base pair fragment of_x000D_ the Blastocystis SSU rDNA gene,	2018	Maloney et al	429612	-856556
USA	Michigan, State	98	5	Mammal	Cattle	ST26	1	NA	an approximately 500 base pair fragment of_x000D_ the Blastocystis SSU rDNA gene,	2018	Maloney et al	429612	-856556
USA	Minnesota, State	205	4	Mammal	Cattle	ST4	4	NA	an approximately 500 base pair fragment of_x000D_ the Blastocystis SSU rDNA gene,	2018	Maloney et al	449618	-93267
USA	Missouri, State	23	0	Mammal	Cattle	NA	23	NA	an approximately 500 base pair fragment of_x000D_ the Blastocystis SSU rDNA gene,	2018	Maloney et al	449618	-93267
USA	New York, City	324	11	Mammal	Cattle	ST3	3	NA	an approximately 500 base pair fragment of_x000D_ the Blastocystis SSU rDNA gene,	2018	Maloney et al	406643	-739385
USA	New York, City	324	11	Mammal	Cattle	ST5	1	NA	an approximately 500 base pair fragment of_x000D_ the Blastocystis SSU rDNA gene,	2018	Maloney et al	406643	-739385
USA	New York, City	324	11	Mammal	Cattle	ST10	2	NA	an approximately 500 base pair fragment of_x000D_ the Blastocystis SSU rDNA gene,	2018	Maloney et al	406643	-739385
USA	New York, City	324	11	Mammal	Cattle	ST14	3	NA	an approximately 500 base pair fragment of_x000D_ the Blastocystis SSU rDNA gene,	2018	Maloney et al	406643	-739385
USA	New York, City	324	11	Mammal	Cattle	ST25	1	NA	an approximately 500 base pair fragment of_x000D_ the Blastocystis SSU rDNA gene,	2018	Maloney et al	406643	-739385
USA	New York, City	324	11	Mammal	Cattle	ST23	1	NA	an approximately 500 base pair fragment of_x000D_ the Blastocystis SSU rDNA gene,	2018	Maloney et al	406643	-739385
USA	New York, City	324	11	Mammal	Cattle	ST24	1	NA	an approximately 500 base pair fragment of_x000D_ the Blastocystis SSU rDNA gene,	2018	Maloney et al	406643	-739385
USA	New York, City	324	11	Mammal	Cattle	ST26	1	NA	an approximately 500 base pair fragment of_x000D_ the Blastocystis SSU rDNA gene,	2018	Maloney et al	406643	-739385
USA	Ohio, State	55	1	Mammal	Cattle	ST14	1	NA	an approximately 500 base pair fragment of_x000D_ the Blastocystis SSU rDNA gene,	2018	Maloney et al	399844	-829848
USA	Pennsylvania, State	119	7	Mammal	Cattle	ST5	6	NA	an approximately 500 base pair fragment of_x000D_ the Blastocystis SSU rDNA gene,	2018	Maloney et al	400094	-751333
USA	Pennsylvania, State	119	7	Mammal	Cattle	ST10	1	NA	an approximately 500 base pair fragment of_x000D_ the Blastocystis SSU rDNA gene,	2018	Maloney et al	400094	-751333
USA	Vermont, State	58	15	Mammal	Cattle	ST4	14	NA	an approximately 500 base pair fragment of_x000D_ the Blastocystis SSU rDNA gene,	2018	Maloney et al	436576	-727844
USA	Vermont, State	58	15	Mammal	Cattle	NA	15	NA	an approximately 500 base pair fragment of_x000D_ the Blastocystis SSU rDNA gene,	2018	Maloney et al	436576	-727844
USA	Virginia, State	16	0	Mammal	Cattle	NA	0	NA	an approximately 500 base pair fragment of_x000D_ the Blastocystis SSU rDNA gene,	2018	Maloney et al	388803	-771083
USA	Washington, State	462	14	Mammal	Cattle	ST5	12	NA	an approximately 500 base pair fragment of_x000D_ the Blastocystis SSU rDNA gene,	2018	Maloney et al	389041	-770171
USA	Washington, State	462	14	Mammal	Cattle	ST26	2	NA	an approximately 500 base pair fragment of_x000D_ the Blastocystis SSU rDNA gene,	2018	Maloney et al	389041	-770171
USA	Wisconsin, State	666	12	Mammal	Cattle	ST5	5	NA	an approximately 500 base pair fragment of_x000D_ the Blastocystis SSU rDNA gene,	2018	Maloney et al	436351	-897825
USA	Wisconsin, State	666	12	Mammal	Cattle	ST10	1	NA	an approximately 500 base pair fragment of_x000D_ the Blastocystis SSU rDNA gene,	2018	Maloney et al	436351	-897825
USA	Wisconsin, State	666	12	Mammal	Cattle	ST14	1	NA	an approximately 500 base pair fragment of_x000D_ the Blastocystis SSU rDNA gene,	2018	Maloney et al	436351	-897825
USA	Wisconsin, State	666	12	Mammal	Cattle	ST17	2	NA	an approximately 500 base pair fragment of_x000D_ the Blastocystis SSU rDNA gene,	2018	Maloney et al	436351	-897825
USA	Wisconsin, State	666	12	Mammal	Cattle	ST21	2	NA	an approximately 500 base pair fragment of_x000D_ the Blastocystis SSU rDNA gene,	2018	Maloney et al	436351	-897825
USA	Wisconsin, State	666	12	Mammal	Cattle	ST26	1	NA	an approximately 500 base pair fragment of_x000D_ the Blastocystis SSU rDNA gene,	2018	Maloney et al	436351	-897825
USA	Howard County, Maryland	80	71	Mammal	White-Taled Deer cola blanca	ST1	1	NA	PCR Amplification and Sequencing of the Full-Length SSU rRNA Gene	2021	Maloney et al	39304104	-76964200	Maloney, J. G., Jang, Y., Molokin, A., George, N. S., & Santin, M. (2021). Wide Genetic Diversity of Blastocystis in White-Tailed Deer (Odocoileus virginianus) from Maryland, USA. Microorganisms, 9(6), 1343.
USA	Howard County, Maryland	80	71	Mammal	White-Taled Deer cola blanca	ST3	2	NA	PCR Amplification and Sequencing of the Full-Length SSU rRNA Gene	2021	Maloney et al	39304104	-76964200
USA	Howard County, Maryland	80	71	Mammal	White-Taled Deer cola blanca	ST4	3	NA	PCR Amplification and Sequencing of the Full-Length SSU rRNA Gene	2021	Maloney et al	39304104	-76964200
USA	Howard County, Maryland	80	71	Mammal	White-Taled Deer cola blanca	ST10	51	NA	PCR Amplification and Sequencing of the Full-Length SSU rRNA Gene	2021	Maloney et al	39304104	-76964200
USA	Howard County, Maryland	80	71	Mammal	White-Taled Deer cola blanca	ST14	30	NA	PCR Amplification and Sequencing of the Full-Length SSU rRNA Gene	2021	Maloney et al	39304104	-76964200
USA	Howard County, Maryland	80	71	Mammal	White-Taled Deer cola blanca	ST21	14	NA	PCR Amplification and Sequencing of the Full-Length SSU rRNA Gene	2021	Maloney et al	39304104	-76964200
USA	Howard County, Maryland	80	71	Mammal	White-Taled Deer cola blanca	ST23	14	NA	PCR Amplification and Sequencing of the Full-Length SSU rRNA Gene	2021	Maloney et al	39304104	-76964200
USA	Howard County, Maryland	80	71	Mammal	White-Taled Deer cola blanca	ST24	55	NA	PCR Amplification and Sequencing of the Full-Length SSU rRNA Gene	2021	Maloney et al	39304104	-76964200
USA	Howard County, Maryland	80	71	Mammal	White-Taled Deer cola blanca	ST25	1	NA	PCR Amplification and Sequencing of the Full-Length SSU rRNA Gene	2021	Maloney et al	39304104	-76964200
USA	Howard County, Maryland	80	71	Mammal	White-Taled Deer cola blanca	ST26	2	NA	PCR Amplification and Sequencing of the Full-Length SSU rRNA Gene	2021	Maloney et al	39304104	-76964200
USA	Howard County, Maryland	80	71	Mammal	White-Taled Deer cola blanca	ST30	11	NA	PCR Amplification and Sequencing of the Full-Length SSU rRNA Gene	2021	Maloney et al	39304104	-76964200
USA	Howard County, Maryland	80	71	Mammal	White-Taled Deer cola blanca	ST31	19	NA	PCR Amplification and Sequencing of the Full-Length SSU rRNA Gene	2021	Maloney et al	39304104	-76964200
México	Ciudad de Mexico, Mexico	90	14		Human	ST1	2	NA	PCR was performed on DNA from all stool aspirates to identify Blastocystis	2012	Jimenez-Gonzalez et al	1963444	-9914018	Jimenez-Gonzalez, D. E., Martinez-Flores, W. A., Reyes-Gordillo, J., Ramirez-Miranda, M. E., Arroyo-Escalante, S., Romero-Valdovinos, M., … Maravilla, P. (2011). Blastocystis infection is associated with irritable bowel syndrome in a Mexican patient population. Parasitology Research, 110(3), 1269–1275. doi:10.1007/s00436-011-2626-7
México	Ciudad de Mexico, Mexico	90	14		Human	ST2	1	NA	PCR was performed on DNA from all stool aspirates to identify Blastocystis	2012	Jimenez-Gonzalez et al	1963444	-9914018
México	Ciudad de Mexico, Mexico	90	14		Human	ST3	2	NA	PCR was performed on DNA from all stool aspirates to identify Blastocystis	2012	Jimenez-Gonzalez et al	1963444	-9914018
México	Ciudad de Mexico, Mexico	90	14		Human	Mix	9	NA	PCR was performed on DNA from all stool aspirates to identify Blastocystis	2012	Jimenez-Gonzalez et al	1963444	-9914018
México	Ciudad de Mexico, Mexico	90	6		Human	ST1	0	NA	PCR was performed on DNA from all stool aspirates to identify Blastocystis	2012	Jimenez-Gonzalez et al	1963444	-9914018
México	Ciudad de Mexico, Mexico	90	6		Human	ST2	0	NA	PCR was performed on DNA from all stool aspirates to identify Blastocystis	2012	Jimenez-Gonzalez et al	1963444	-9914018
México	Ciudad de Mexico, Mexico	90	6		Human	ST3	3	NA	PCR was performed on DNA from all stool aspirates to identify Blastocystis	2012	Jimenez-Gonzalez et al	1963444	-9914018
México	Ciudad de Mexico, Mexico	90	6		Human	Mix	3	NA	PCR was performed on DNA from all stool aspirates to identify Blastocystis	2012	Jimenez-Gonzalez et al	1963444	-9914018
México	Morelia, Michoacán	43	24		Human	ST1	24	NA		2014	Villalobos et al	197006	-110961	Villalobos, G., Orozco-Mosqueda, G. E., Lopez-Perez, M., Lopez-Escamilla, E., Córdoba-Aguilar, A., Rangel-Gamboa, L., ... & Martinez-Hernandez, F. (2014). Suitability of internal transcribed spacers (ITS) as markers for the population genetic structure of Blastocystis spp. Parasites & vectors, 7(1), 461.
México	Morelia, Michoacán	43	24		Human	ST3	9	NA		2014	Villalobos et al	197006	-110961
México	Morelia, Michoacán	43	24		Human	ST2	10	NA		2014	Villalobos et al	197006	-110961
México	Ciudad de Mexico, Mexico	100	49		Human	ST1	20	NA	PCR, DNA samples with ST identified by sequencing, High Resolution Melting (HRM) analysis was conducted in order to support the ST identification,	2015	Vargas-Sanchez et al	1963444	-9914018	Vargas-Sanchez G-B, Romero-Valdovinos M, Ramirez-Guerrero C, Vargas-Hernandez I, Ramirez-Miranda ME, Martinez-Ocaña J, et al. (2015) Blastocystis Isolates from Patients with Irritable Bowel Syndrome and from Asymptomatic Carriers Exhibit Similar Parasitological Loads, but Significantly Different Generation Times and Genetic Variability across Multiple Subtypes. PLoS ONE 10 (4): e0124006. doi:10.1…
México	Ciudad de Mexico, Mexico	100	49		Human	ST2	12	NA	PCR, DNA samples with ST identified by sequencing, High Resolution Melting (HRM) analysis was conducted in order to support the ST identification,	2015	Vargas-Sanchez et al	1963444	-9914018
México	Ciudad de Mexico, Mexico	100	49		Human	ST3	16	NA	PCR, DNA samples with ST identified by sequencing, High Resolution Melting (HRM) analysis was conducted in order to support the ST identification,	2015	Vargas-Sanchez et al	1963444	-9914018
México	Ciudad de Mexico, Mexico	100	49		Human	ST7	1	NA	PCR, DNA samples with ST identified by sequencing, High Resolution Melting (HRM) analysis was conducted in order to support the ST identification,	2015	Vargas-Sanchez et al	1963444	-9914018
México	Ciudad de Mexico, Mexico	100	48		Human	ST1	10	NA	PCR, DNA samples with ST identified by sequencing, High Resolution Melting (HRM) analysis was conducted in order to support the ST identification,	2015	Vargas-Sanchez et al	1963444	-9914018
México	Ciudad de Mexico, Mexico	100	48		Human	ST2	11	NA	PCR, DNA samples with ST identified by sequencing, High Resolution Melting (HRM) analysis was conducted in order to support the ST identification,	2015	Vargas-Sanchez et al	1963444	-9914018
México	Ciudad de Mexico, Mexico	100	48		Human	ST3	26	NA	PCR, DNA samples with ST identified by sequencing, High Resolution Melting (HRM) analysis was conducted in order to support the ST identification,	2015	Vargas-Sanchez et al	1963444	-9914018
México	Ciudad de Mexico, Mexico	100	48		Human	ST7	1	NA	PCR, DNA samples with ST identified by sequencing, High Resolution Melting (HRM) analysis was conducted in order to support the ST identification,	2015	Vargas-Sanchez et al	1963444	-9914018
México	Hermosillo, ciudad	80	80		Human	ST1	30	NA		2016	Villegas-Gómez et al	290892	-110961	Villegas-Gómez, I., Martínez-Hernández, F., Urrea-Quezada, A., González-Díaz, M., Durazo, M., Hernández, J., ... & Valenzuela, O. (2016). Comparison of the genetic variability of Blastocystis subtypes between human carriers from two contrasting climatic regions of México. Infection, Genetics and Evolution, 44, 334-340.
México	Hermosillo, ciudad	80	80		Human	ST2	8	NA		2016	Villegas-Gómez et al	290892	-110961
México	Hermosillo, ciudad	80	80		Human	ST3	42	NA		2016	Villegas-Gómez et al	290892	-110961
México	Xoxocotla, Morelos, Mexico	182	124		Human	ST3	101	NA	PCR using primers ILMN_ Blast505_532F and ILMN_Blast998_1017R, were sequenced using the MiSeq platform.	2019	Rojas-Velazquez et al	1870189	-9924804	Rojas-Velázquez, L., Maloney, J. G., Molokin, A., Morán, P., Serrano-Vázquez, A., González, E., ... & Santin, M. (2019). Use of next-generation amplicon sequencing to study Blastocystis genetic diversity in a rural human population from Mexico. Parasites & vectors, 12(1), 1-9.
México	Xoxocotla, Morelos, Mexico	182	124		Human	ST1	21	NA	PCR using primers ILMN_ Blast505_532F and ILMN_Blast998_1017R, were sequenced using the MiSeq platform.	2019	Rojas-Velazquez et al	1870189	-9924804
México	Xoxocotla, Morelos, Mexico	182	124		Human	ST2	22	NA	PCR using primers ILMN_ Blast505_532F and ILMN_Blast998_1017R, were sequenced using the MiSeq platform.	2019	Rojas-Velazquez et al	1870189	-9924804
México	Xoxocotla, Morelos, Mexico	182	124		Human	Mix	17	NA	PCR using primers ILMN_ Blast505_532F and ILMN_Blast998_1017R, were sequenced using the MiSeq platform.	2019	Rojas-Velazquez et al	1870189	-9924804
México	Toluca, Hospital para el Niño del Instituto Materno Infantil, Estado de México (IMIEM)	192	21		Human	ST1	9	NA		2019	Alarcón-Valdes et al	192879	-110961	Alarcon-Valdes, P., Villalobos, G., Martinez-Flores, W. A., Lopez-Escamilla, E., Gonzalez-Arenas, N. R., Romero-Valdovinos, M., ... & Maravilla, P. (2018). Can the pyruvate: ferredoxin oxidoreductase (PFOR) gene be used as an additional marker to discriminate among Blastocystis strains or subtypes?. Parasites & vectors, 11(1), 564.
México	Toluca, Hospital para el Niño del Instituto Materno Infantil, Estado de México (IMIEM)	192	21		Human	ST2	4	NA		2019	Alarcón-Valdes et al	192879	-110961
México	Toluca, Hospital para el Niño del Instituto Materno Infantil, Estado de México (IMIEM)	192	21		Human	ST3	9	NA		2019	Alarcón-Valdes et al	192879	-110961
México	Toluca, Hospital para el Niño del Instituto Materno Infantil, Estado de México (IMIEM)	192	21		Human	ST7	1	NA		2019	Alarcón-Valdes et al	192879	-110961
México	La Florida, Sierra of Tabasco State Park, in the municipality of Tacotalpa, Tabasco, Mexico	51	1	Mammal	Philander opossum	NA	1	NA	PCR, chromatography and amplification of a	2020	Martinez-Hernandez et al	1760032	-9282659	Martinez-Hernandez, F., Martinez-Ibarra, J. A., Lopez-Escamilla, E., Villanueva-Garcia, C., Muñoz-Garcia, C. I., Rendon-Franco, E., ... & Villalobos, G. (2020). Molecular genotyping of Blastocystis spp. in wild mammals from Mexico. Parasitology research, 119(1), 97-104.
México	La Florida, Sierra of Tabasco State Park, in the municipality of Tacotalpa, Tabasco, Mexico	51	1	Mammal	Sturnira lilium	NA	1	NA	PCR, chromatography and amplification of a	2020	Martinez-Hernandez et al	1760032	-9282659
México	Felipe Carrillo Puerto, in the municipality of Compostela on the south coast of Nayarit State, Mexico	22	4	Mammal	Heteromidae. Rodentia	ST17	2	NA	PCR, chromatography and amplification of a	2020	Martinez-Hernandez et al	2152284	-10491170
México	Felipe Carrillo Puerto, in the municipality of Compostela on the south coast of Nayarit State, Mexico	22	4	Mammal	Heteromidae. Rodentia	ST4	1	NA	PCR, chromatography and amplification of a	2020	Martinez-Hernandez et al	2152284	-10491170
Panamá	Las Pavas,located in the district of La Chorrera, province of Panamá Oeste	66	49		Human	ST1	28	NA	Microscopic analysis, PCR,	2020	Perea et al	912075	-7988567	Perea, M., Vásquez, V., Pineda, V., Samudio, F., Calzada, J. E., & Saldaña, A. (2020). Prevalence and subtype distribution of Blastocystis sp. infecting children from a rural community in Panama. Parasite epidemiology and control, 9, e00139.
Panamá	Las Pavas,located in the district of La Chorrera, province of Panamá Oeste	66	49		Human	ST3	21	NA	Microscopic analysis, PCR,	2020	Perea et al	912075	-7988567
Perú	PERÚ	13	13		Human	Novel ST	12	NA	PCR amplification of Blastocystis-specific SSUr DNA using the primers RD5 (5′-ATCTGGTTGATCCTGCCAGT-3′) and BhRDr (5′-GAGCTTTTTAACTGCAACAACG-3′)	2016	Ramirez et al	-1638550	-7153644	Ramirez, J. D., Sanchez, A., Hernandez, C., Florez, C., Consuelo Bernal, M., Cesar Giraldo, J., . . . Casero, R. D. (2016). Geographic distribution of human Blastocystis subtypes in South America. In (Vol. 41, pp. 32-35).
Perú	PERÚ	13	13		Human	ST13	1	NA	PCR amplification of Blastocystis-specific SSUr DNA using the primers RD5 (5′-ATCTGGTTGATCCTGCCAGT-3′) and BhRDr (5′-GAGCTTTTTAACTGCAACAACG-3′)	2016	Ramirez et al	-1638550	-7153644
Perú	Arequipa, Peru	116	116		Human	ST1	12	NA	PCR,	2020	Ascuña-Durand et al	-1638550	-7153644	Ascuña-Durand, K., Salazar-Sánchez, R. S., Castillo-Neyra, R., & Ballón-Echegaray, J. (2020). Relative Frequency of Blastocystis Subtypes 1, 2, and 3 in Urban and Periurban Human Populations of Arequipa, Peru. Tropical medicine and infectious disease, 5(4), 178.
Perú	Arequipa, Peru	116	116		Human	ST2	9	NA	PCR,	2020	Ascuña-Durand et al	-1638550	-7153644
Perú	Arequipa, Peru	116	116		Human	ST9	29	NA	PCR,	2020	Ascuña-Durand et al	-1638550	-7153644
Perú	Arequipa, Peru	116	116		Human	Mix	10	NA	PCR,	2020	Ascuña-Durand et al	-1638550	-7153644
Perú	Arequipa, Peru	232	119	Human	Human	NA	119	NA	Microscopia	2021	Salazar-Sanxhez et al	-16404548	-71539936	Salazar-Sánchez, R. S., Ascuña-Durand, K., Ballón-Echegaray, J., Vásquez-Huerta, V., Martínez-Barrios, E., & Castillo-Neyra, R. (2021). Socio-demographic determinants associated with Blastocystis infection in Arequipa, Peru. The American Journal of Tropical Medicine and Hygiene, 104(2), 700.
Brasil	Uberlandia, Minas Gerais Estado	109	1	Bird	Agapornis nigrigenis (Black-cheeked Lovebird)	ST14	1	NA	PCR, NGS amplicon, Sanger	2021	Maloney et al	-198157	-439542	Maloney, J. G., Molokin, A., da Cunha, M. J. R., Cury, M. C., & Santin, M. (2020). Blastocystis subtype distribution in domestic and captive wild bird species from Brazil using next generation amplicon sequencing. Parasite epidemiology and control, 9, e00138.
Brasil	Uberlandia, Minas Gerais Estado	109	1	Bird	Anas querquedula (Garganey)	ST7	1	NA	PCR, NGS amplicon, Sanger	2021	Maloney et al	-198157	-439542
Brasil	Uberlandia, Minas Gerais Estado	109	1	Bird	Anas querquedula (Garganey)	ST10	1	NA	PCR, NGS amplicon, Sanger	2021	Maloney et al	-198157	-439542
Brasil	Uberlandia, Minas Gerais Estado	109	1	Bird	Anas querquedula (Garganey)	ST27	1	NA	PCR, NGS amplicon, Sanger	2021	Maloney et al	-198157	-439542
Brasil	Uberlandia, Minas Gerais Estado	109	1	Bird	Anas querquedula (Garganey)	ST28	1	NA	PCR, NGS amplicon, Sanger	2021	Maloney et al	-198157	-439542
Brasil	Uberlandia, Minas Gerais Estado	109	1	Bird	Pavo cristatus (Indian Peafowl)	ST27	1	NA	PCR, NGS amplicon, Sanger	2021	Maloney et al	-198157	-439542
Brasil	Uberlandia, Minas Gerais Estado	109	1	Bird	Pavo cristatus (Indian Peafowl)	ST28	1	NA	PCR, NGS amplicon, Sanger	2021	Maloney et al	-198157	-439542
Brasil	Uberlandia, Minas Gerais Estado	109	2	Bird	Struthio camelus (Ostrich)	ST5	2	NA	PCR, NGS amplicon, Sanger	2021	Maloney et al	-198157	-439542
Brasil	Uberlandia, Minas Gerais Estado	109	2	Bird	Struthio camelus (Ostrich)	ST10	1	NA	PCR, NGS amplicon, Sanger	2021	Maloney et al	-198157	-439542
Brasil	Uberlandia, Minas Gerais Estado	109	2	Bird	Struthio camelus (Ostrich)	ST24	1	NA	PCR, NGS amplicon, Sanger	2021	Maloney et al	-198157	-439542
Brasil	Uberlandia, Minas Gerais Estado	109	1	Bird	Anser cygnoides (Swan Goose)	ST7	1	NA	PCR, NGS amplicon, Sanger	2021	Maloney et al	-198157	-439542
Brasil	Uberlandia, Minas Gerais Estado	109	1	Bird	Anas platyrhynchos (Wild Duck)	ST7	1	NA	PCR, NGS amplicon, Sanger	2021	Maloney et al	-198157	-439542
Brasil	Uberlandia, Minas Gerais Estado	109	1	Bird	Agapornis nigrigenis (Black-cheeked Lovebird)	ST14	1	NA	PCR, NGS amplicon, Sanger	2021	Maloney et al	-198157	-439542
Brasil	Uberlandia, Minas Gerais Estado	109	1	Bird	Anas querquedula (Garganey)	ST7	1	NA	PCR, NGS amplicon, Sanger	2021	Maloney et al	-198157	-439542
Brasil	Uberlandia, Minas Gerais Estado	109	1	Bird	Anas querquedula (Garganey)	ST10	1	NA	PCR, NGS amplicon, Sanger	2021	Maloney et al	-198157	-439542
Brasil	Uberlandia, Minas Gerais Estado	109	1	Bird	Anas querquedula (Garganey)	ST27	1	NA	PCR, NGS amplicon, Sanger	2021	Maloney et al	-198157	-439542
Brasil	Uberlandia, Minas Gerais Estado	109	1	Bird	Anas querquedula (Garganey)	ST28	1	NA	PCR, NGS amplicon, Sanger	2021	Maloney et al	-198157	-439542
Brasil	Uberlandia, Minas Gerais Estado	109	1	Bird	Pavo cristatus (Indian Peafowl)	ST27	1	NA	PCR, NGS amplicon, Sanger	2021	Maloney et al	-198157	-439542
Brasil	Uberlandia, Minas Gerais Estado	109	1	Bird	Pavo cristatus (Indian Peafowl)	ST28	1	NA	PCR, NGS amplicon, Sanger	2021	Maloney et al	-198157	-439542
Brasil	Uberlandia, Minas Gerais Estado	109	2	Bird	Struthio camelus (Ostrich)	ST5	2	NA	PCR, NGS amplicon, Sanger	2021	Maloney et al	-198157	-439542
Brasil	Uberlandia, Minas Gerais Estado	109	2	Bird	Struthio camelus (Ostrich)	ST10	1	NA	PCR, NGS amplicon, Sanger	2021	Maloney et al	-198157	-439542
Brasil	Uberlandia, Minas Gerais Estado	109	2	Bird	Struthio camelus (Ostrich)	ST24	1	NA	PCR, NGS amplicon, Sanger	2021	Maloney et al	-198157	-439542
Brasil	Uberlandia, Minas Gerais Estado	109	1	Bird	Anser cygnoides (Swan Goose)	ST7	1	NA	PCR, NGS amplicon, Sanger	2021	Maloney et al	-198157	-439542
Brasil	Uberlandia, Minas Gerais Estado	109	1	Bird	Anas platyrhynchos (Wild Duck)	ST7	1	NA	PCR, NGS amplicon, Sanger	2021	Maloney et al	-198157	-439542
Brasil	Uberlandia, Minas Gerais Estado	109	2	Bird	Numida meleagris (Helmeted Guineafowl)	ST6	2	NA	PCR, NGS amplicon, Sanger	2021	Maloney et al	-198157	-439542
Brasil	Uberlandia, Minas Gerais Estado	109	2	Bird	Numida meleagris (Helmeted Guineafowl)	ST7	2	NA	PCR, NGS amplicon, Sanger	2021	Maloney et al	-198157	-439542
Brasil	Uberlandia, Minas Gerais Estado	109	1	Bird	Cairina moschata momelanotus (Muscovy Duck)	ST7	1	NA	PCR, NGS amplicon, Sanger	2021	Maloney et al	-198157	-439542
Brasil	Uberlandia, Minas Gerais Estado	109	1	Bird	Cairina moschata momelanotus (Muscovy Duck)	ST14	1	NA	PCR, NGS amplicon, Sanger	2021	Maloney et al	-198157	-439542
Brasil	Uberlandia, Minas Gerais Estado	109	1	Bird	Coturnix coturnix (Quail)	ST6	1	NA	PCR, NGS amplicon, Sanger	2021	Maloney et al	-198157	-439542
Brasil	Uberlandia, Minas Gerais Estado	109	1	Bird	Coturnix coturnix (Quail)	ST7	1	NA	PCR, NGS amplicon, Sanger	2021	Maloney et al	-198157	-439542
Brasil	Bello Horizonte	109	1	Bird	Phasianus colchicus (Pheasant)	ST6	1	NA	PCR, NGS amplicon, Sanger	2021	Maloney et al	-198157	-439542
Brasil	Bello Horizonte	109	1	Bird	Pavo cristatus (Indian peafowl)	ST27	1	NA	PCR, NGS amplicon, Sanger	2021	Maloney et al	-198157	-439542
Brasil	Bello Horizonte	109	1	Bird	Pavo cristatus (Indian peafowl)	ST28	1	NA	PCR, NGS amplicon, Sanger	2021	Maloney et al	-198157	-439542
Brasil	Bello Horizonte	109	1	Bird	Phasianus colchicus (Pheasant)	ST6	1	NA	PCR, NGS amplicon, Sanger	2021	Maloney et al	-198157	-439542
Brasil	Bello Horizonte	109	1	Bird	Phasianus colchicus (Pheasant)	ST7	1	NA	PCR, NGS amplicon, Sanger	2021	Maloney et al	-198157	-439542
Brasil	Bello Horizonte	109	1	Bird	Phasianus colchicus (Pheasant)	ST7	1	NA	PCR, NGS amplicon, Sanger	2021	Maloney et al	-198157	-439542
Perú	Iquitos	25	5	Primate	Lagothrix lagotricha	ST2	1	a11,12	PCR protocol targeting the ssu rRNA gene of the parasite (Scicluna et al., 2006)	2022	Köstera et al	-3759597	-73265121	Köster, P. C., Lapuente, J., Pizarro, A., Prieto-Pérez, L., Pérez-Tanoira, R., Dashti, A., ... & Carmena, D. (2022). Presence and genetic diversity of enteric protists in captive and semi-captive non-human primates in côte d’Ivoire, Sierra Leone, and Peru. International Journal for Parasitology: Parasites and Wildlife, 17, 26-34.
Perú	Iquitos	25	5	Primate	Pithecia monachus	ST2	1	NA	PCR protocol targeting the ssu rRNA gene of the parasite (Scicluna et al., 2006)	2022	Köstera et al	-3759597	-73265121	Köster, P. C., Lapuente, J., Pizarro, A., Prieto-Pérez, L., Pérez-Tanoira, R., Dashti, A., ... & Carmena, D. (2022). Presence and genetic diversity of enteric protists in captive and semi-captive non-human primates in côte d’Ivoire, Sierra Leone, and Peru. International Journal for Parasitology: Parasites and Wildlife, 17, 26-34.
Perú	Iquitos	25	5	Primate	Callicebus lucifer	ST2	1	a11,12	PCR protocol targeting the ssu rRNA gene of the parasite (Scicluna et al., 2006)	2022	Köstera et al	-3759597	-73265121	Köster, P. C., Lapuente, J., Pizarro, A., Prieto-Pérez, L., Pérez-Tanoira, R., Dashti, A., ... & Carmena, D. (2022). Presence and genetic diversity of enteric protists in captive and semi-captive non-human primates in côte d’Ivoire, Sierra Leone, and Peru. International Journal for Parasitology: Parasites and Wildlife, 17, 26-34.
Perú	Iquitos	25	5	Primate	Ateles belzebuth	ST2	1	a11	PCR protocol targeting the ssu rRNA gene of the parasite (Scicluna et al., 2006)	2022	Köstera et al	-3759597	-73265121	Köster, P. C., Lapuente, J., Pizarro, A., Prieto-Pérez, L., Pérez-Tanoira, R., Dashti, A., ... & Carmena, D. (2022). Presence and genetic diversity of enteric protists in captive and semi-captive non-human primates in côte d’Ivoire, Sierra Leone, and Peru. International Journal for Parasitology: Parasites and Wildlife, 17, 26-34.
Perú	Iquitos	25	5	Primate	Lagothrix lagotricha	ST3	1	a34	PCR protocol targeting the ssu rRNA gene of the parasite (Scicluna et al., 2006)	2022	Köstera et al	-3759597	-73265121	Köster, P. C., Lapuente, J., Pizarro, A., Prieto-Pérez, L., Pérez-Tanoira, R., Dashti, A., ... & Carmena, D. (2022). Presence and genetic diversity of enteric protists in captive and semi-captive non-human primates in côte d’Ivoire, Sierra Leone, and Peru. International Journal for Parasitology: Parasites and Wildlife, 17, 26-34.
Perú	Iquitos	1	1	Human	Human	ST1	1	a4	PCR protocol targeting the ssu rRNA gene of the parasite (Scicluna et al., 2006)	2022	Köstera et al	-3759597	-73265121	Köster, P. C., Lapuente, J., Pizarro, A., Prieto-Pérez, L., Pérez-Tanoira, R., Dashti, A., ... & Carmena, D. (2022). Presence and genetic diversity of enteric protists in captive and semi-captive non-human primates in côte d’Ivoire, Sierra Leone, and Peru. International Journal for Parasitology: Parasites and Wildlife, 17, 26-34.
México	Reinosa	238	29	Human	Human	NA	29	NA	Microscopy, culture	2021	Lara-Medina et al	26057386	-98300132	Lara-Medina, R. O., Rodríguez-Castillejos, G., González, R. I. A., Montoya, H. M., Castaño, S. C. G., Ospina, B. G., & Jiménez, M. C. H. (2022). Prevalencia de Blastocystis sp en niños en edad escolar de Reynosa, México. Infectio, 26(2), 145-148.
Perú	Huanuco Region	160	40	Human	Human	NA	40	NA	Microscopy and Lugol	2021	Robles-Cabrera et al	-9892971	-76297042	Robles-Cabrera, M. X., Maguiña, J. L., Gonzales-Huerta, L., Panduro-Correa, V., Dámaso-Mata, B., Pecho-Silva, S., ... & Arteaga-Livias, K. (2021). Blastocystis species and Gastrointestinal Symptoms in Peruvian Adults Attended in a Public Hospital. Infection & Chemotherapy, 53(2), 374.
Bolivia	La Paz	275	121	Human	Human	ST1	20	NA	Genomic DNA was extracted from a sub-population of Blastocystis positive samples to the microscopic observation. A fragment of about 600 bp from the SSU rDNA gene was amplified using the primers RD5 (5’-ATCTGGTTGATCCTGC- CAGT-3′) and BhRDr (5’-GAGCTTTTTAACTGCAACAACG-3′) PCR	2021	Chura et al	-16499872	-68089942	Chura, J. A., Macchioni, F., Furzi, F., Balboa, V., Mercado, É., Gómez, J., ... & Gabrielli, S. (2021). Cross-sectional study on intestinal parasite infections in different ecological zones of the Department of La Paz, Bolivia. One Health, 13, 100271.
Bolivia	La Paz	275	121	Human	Human	ST2	14	NA	Genomic DNA was extracted from a sub-population of Blastocystis positive samples to the microscopic observation. A fragment of about 600 bp from the SSU rDNA gene was amplified using the primers RD5 (5’-ATCTGGTTGATCCTGC- CAGT-3′) and BhRDr (5’-GAGCTTTTTAACTGCAACAACG-3′) PCR	2021	Chura et al	-16499872	-68089942	Chura, J. A., Macchioni, F., Furzi, F., Balboa, V., Mercado, É., Gómez, J., ... & Gabrielli, S. (2021). Cross-sectional study on intestinal parasite infections in different ecological zones of the Department of La Paz, Bolivia. One Health, 13, 100271.
Bolivia	La Paz	275	121	Human	Human	ST3	3	NA	Genomic DNA was extracted from a sub-population of Blastocystis positive samples to the microscopic observation. A fragment of about 600 bp from the SSU rDNA gene was amplified using the primers RD5 (5’-ATCTGGTTGATCCTGC- CAGT-3′) and BhRDr (5’-GAGCTTTTTAACTGCAACAACG-3′) PCR	2021	Chura et al	-16499872	-68089942	Chura, J. A., Macchioni, F., Furzi, F., Balboa, V., Mercado, É., Gómez, J., ... & Gabrielli, S. (2021). Cross-sectional study on intestinal parasite infections in different ecological zones of the Department of La Paz, Bolivia. One Health, 13, 100271.
Colombia	Cali, Valle del Cauca	50	30	Primate	Cebidae y Calitrichidae	NA	30	NA	Microscopy	2021	Zapata-Valencia et al	3424193	-76524293	Zapata-Valencia, J. I., Ortega-Valencia, S., Silva-Cuero, Y. K., Castillo-Castillo, L. S., Ortega-Ruiz, L. S., Cardona-Ortiz, A., & Peña-Stadlin, J. (2021). Frecuencia de enteroparásitos en primates Cebidae y Callitrichidae del Zoológico de Cali, Colombia: implicaciones zoonóticas. Biomédica, 41, 60-81.
Colombia	Medellin, Antioquia	192	23	Human	Human	NA	23	NA	Microscopy	2021	Bitero-Garces et al	6256826	-75580527	Botero-Garcés, J., Villegas-Arbeláez, E., Giraldo, S., Urán-Velásquez, J., Arias-Agudelo, L., Alzate-Ángel, J. C., ... & Galván-Díaz, A. L. (2021). Prevalence of intestinal parasites in a cohort of HIV-infected patients from Antioquia, Colombia. Biomédica, 41, 153-164.
Venezuela	Umaná, Sucre state	90	31	Human	Human	NA	31	NA	Microscopy (Lugol)	2021	Muñoz et al	10448007	-63554435	Muñoz, D. J., Ortíz, J., Marcano, L. M., & Castañeda, Y. (2021). Blastocystis spp. y su asociación con otros parásitos intestinales en niños de edad preescolar, estado Sucre, Venezuela. Revista Cubana de Medicina Tropical, 73(2).
Venezuela	Maracaibo	75	20	Human	Human	NA	20	NA	Microscopy, culture	2016	Rivero et al	10676701	-71633009	Rivero, Z., Niño, A., Uribe, I., Bracho, A., Calch, M., Villalobos, R., & Guiñez, J. (2016). Prevalencia de enteroparasitos en individuos seropositivos y seronegativos a los virus HTLV-I/II. Boletín de Malariología y Salud Ambiental, 56(1).
Brasil	Pantanal (Caceres), Mato Grosso state	40	19	Mammal	Sus scrofa	NA	19	NA	Microscopy	2021	Zanetti et al	-17891311	-51732005	Zanetti, A. S., Barros, L. F., Araujo, M. S. M., Garcia, H. A., Aguilar, D. M., Espinosa, O. A., & Malheiros, A. F. (2021). Diversity and prevalence of intestinal parasites of zoonotic potential in animal hosts from different biomes in the central region of Brazil. Annals of Parasitology, 67(1).
Brasil	Pantanal (Caceres), Mato Grosso state	23	14	Mammal	Cattle	NA	14	NA	Microscopy	2021	Zanetti et al	-17891311	-51732005	Zanetti, A. S., Barros, L. F., Araujo, M. S. M., Garcia, H. A., Aguilar, D. M., Espinosa, O. A., & Malheiros, A. F. (2021). Diversity and prevalence of intestinal parasites of zoonotic potential in animal hosts from different biomes in the central region of Brazil. Annals of Parasitology, 67(1).
Brasil	Pantanal (Caceres), Mato Grosso state	10	3	Mammal	Horses	NA	3	NA	Microscopy	2021	Zanetti et al	-17891311	-51732005	Zanetti, A. S., Barros, L. F., Araujo, M. S. M., Garcia, H. A., Aguilar, D. M., Espinosa, O. A., & Malheiros, A. F. (2021). Diversity and prevalence of intestinal parasites of zoonotic potential in animal hosts from different biomes in the central region of Brazil. Annals of Parasitology, 67(1).
Brasil	Pantanal (Caceres), Mato Grosso state	10	4	Bird	Chicken	NA	4	NA	Microscopy	2021	Zanetti et al	-17891311	-51732005	Zanetti, A. S., Barros, L. F., Araujo, M. S. M., Garcia, H. A., Aguilar, D. M., Espinosa, O. A., & Malheiros, A. F. (2021). Diversity and prevalence of intestinal parasites of zoonotic potential in animal hosts from different biomes in the central region of Brazil. Annals of Parasitology, 67(1).
Brasil	Pantanal (Caceres), Mato Grosso state	10	3	Mammal	Hydrochoerus hydrochaeris (Capybaras)	NA	3	NA	Microscopy	2021	Zanetti et al	-17891311	-51732005	Zanetti, A. S., Barros, L. F., Araujo, M. S. M., Garcia, H. A., Aguilar, D. M., Espinosa, O. A., & Malheiros, A. F. (2021). Diversity and prevalence of intestinal parasites of zoonotic potential in animal hosts from different biomes in the central region of Brazil. Annals of Parasitology, 67(1).
Brasil	Pantanal (Caceres), Mato Grosso state	3	1	Primate	Non - Human Primate	NA	1	NA	Microscopy	2021	Zanetti et al	-17891311	-51732005	Zanetti, A. S., Barros, L. F., Araujo, M. S. M., Garcia, H. A., Aguilar, D. M., Espinosa, O. A., & Malheiros, A. F. (2021). Diversity and prevalence of intestinal parasites of zoonotic potential in animal hosts from different biomes in the central region of Brazil. Annals of Parasitology, 67(1).
Brasil	Pantanal (Caceres), Mato Grosso state	2	2	Mammal	Dasypodidae	NA	2	NA	Microscopy	2021	Zanetti et al	-17891311	-51732005	Zanetti, A. S., Barros, L. F., Araujo, M. S. M., Garcia, H. A., Aguilar, D. M., Espinosa, O. A., & Malheiros, A. F. (2021). Diversity and prevalence of intestinal parasites of zoonotic potential in animal hosts from different biomes in the central region of Brazil. Annals of Parasitology, 67(1).
Brasil	Pantanal (Caceres), Mato Grosso state	1	1	Mammal	Wild Boar	NA	1	NA	Microscopy	2021	Zanetti et al	-17891311	-51732005	Zanetti, A. S., Barros, L. F., Araujo, M. S. M., Garcia, H. A., Aguilar, D. M., Espinosa, O. A., & Malheiros, A. F. (2021). Diversity and prevalence of intestinal parasites of zoonotic potential in animal hosts from different biomes in the central region of Brazil. Annals of Parasitology, 67(1).
Brasil	Pantanal (Caceres), Mato Grosso state	1	1	Mammal	Cuniculus paca	NA	1	NA	Microscopy	2021	Zanetti et al	-17891311	-51732005	Zanetti, A. S., Barros, L. F., Araujo, M. S. M., Garcia, H. A., Aguilar, D. M., Espinosa, O. A., & Malheiros, A. F. (2021). Diversity and prevalence of intestinal parasites of zoonotic potential in animal hosts from different biomes in the central region of Brazil. Annals of Parasitology, 67(1).
Brasil	Pantanal (Caceres), Mato Grosso state	1	1	Mammal	Dicotyles tajacu	NA	1	NA	Microscopy	2021	Zanetti et al	-17891311	-51732005	Zanetti, A. S., Barros, L. F., Araujo, M. S. M., Garcia, H. A., Aguilar, D. M., Espinosa, O. A., & Malheiros, A. F. (2021). Diversity and prevalence of intestinal parasites of zoonotic potential in animal hosts from different biomes in the central region of Brazil. Annals of Parasitology, 67(1).
Brasil	Amazon Rainforest (Alta Floresta), Mato Grosso state	7	4	Mammal	Sus scrofa	NA	4	NA	Microscopy	2021	Zanetti et al	-17891311	-51732005	Zanetti, A. S., Barros, L. F., Araujo, M. S. M., Garcia, H. A., Aguilar, D. M., Espinosa, O. A., & Malheiros, A. F. (2021). Diversity and prevalence of intestinal parasites of zoonotic potential in animal hosts from different biomes in the central region of Brazil. Annals of Parasitology, 67(1).
Brasil	Amazon Rainforest (Alta Floresta), Mato Grosso state	21	7	Mammal	Cattle	NA	7	NA	Microscopy	2021	Zanetti et al	-17891311	-51732005	Zanetti, A. S., Barros, L. F., Araujo, M. S. M., Garcia, H. A., Aguilar, D. M., Espinosa, O. A., & Malheiros, A. F. (2021). Diversity and prevalence of intestinal parasites of zoonotic potential in animal hosts from different biomes in the central region of Brazil. Annals of Parasitology, 67(1).
Brasil	Amazon Rainforest (Alta Floresta), Mato Grosso state	2	1	Mammal	Horses	NA	1	NA	Microscopy	2021	Zanetti et al	-17891311	-51732005	Zanetti, A. S., Barros, L. F., Araujo, M. S. M., Garcia, H. A., Aguilar, D. M., Espinosa, O. A., & Malheiros, A. F. (2021). Diversity and prevalence of intestinal parasites of zoonotic potential in animal hosts from different biomes in the central region of Brazil. Annals of Parasitology, 67(1).
Brasil	Amazon Rainforest (Alta Floresta), Mato Grosso state	10	3	Mammal	Goat	NA	3	NA	Microscopy	2021	Zanetti et al	-17891311	-51732005	Zanetti, A. S., Barros, L. F., Araujo, M. S. M., Garcia, H. A., Aguilar, D. M., Espinosa, O. A., & Malheiros, A. F. (2021). Diversity and prevalence of intestinal parasites of zoonotic potential in animal hosts from different biomes in the central region of Brazil. Annals of Parasitology, 67(1).
Brasil	Amazon Rainforest (Alta Floresta), Mato Grosso state	18	16	Mammal	Sheep	NA	16	NA	Microscopy	2021	Zanetti et al	-17891311	-51732005	Zanetti, A. S., Barros, L. F., Araujo, M. S. M., Garcia, H. A., Aguilar, D. M., Espinosa, O. A., & Malheiros, A. F. (2021). Diversity and prevalence of intestinal parasites of zoonotic potential in animal hosts from different biomes in the central region of Brazil. Annals of Parasitology, 67(1).
Brasil	Amazon Rainforest (Alta Floresta), Mato Grosso state	1	1	Mammal	Donkey	NA	1	NA	Microscopy	2021	Zanetti et al	-17891311	-51732005	Zanetti, A. S., Barros, L. F., Araujo, M. S. M., Garcia, H. A., Aguilar, D. M., Espinosa, O. A., & Malheiros, A. F. (2021). Diversity and prevalence of intestinal parasites of zoonotic potential in animal hosts from different biomes in the central region of Brazil. Annals of Parasitology, 67(1).
Brasil	Amazon Rainforest (Alta Floresta), Mato Grosso state	15	8	Bird	Chicken	NA	8	NA	Microscopy	2021	Zanetti et al	-17891311	-51732005	Zanetti, A. S., Barros, L. F., Araujo, M. S. M., Garcia, H. A., Aguilar, D. M., Espinosa, O. A., & Malheiros, A. F. (2021). Diversity and prevalence of intestinal parasites of zoonotic potential in animal hosts from different biomes in the central region of Brazil. Annals of Parasitology, 67(1).
Brasil	Amazon Rainforest (Alta Floresta), Mato Grosso state	8	8	Bird	Geese	NA	8	NA	Microscopy	2021	Zanetti et al	-17891311	-51732005	Zanetti, A. S., Barros, L. F., Araujo, M. S. M., Garcia, H. A., Aguilar, D. M., Espinosa, O. A., & Malheiros, A. F. (2021). Diversity and prevalence of intestinal parasites of zoonotic potential in animal hosts from different biomes in the central region of Brazil. Annals of Parasitology, 67(1).
Brasil	Amazon Rainforest (Alta Floresta), Mato Grosso state	1	1	Bird	Wild macaw	NA	1	NA	Microscopy	2021	Zanetti et al	-17891311	-51732005	Zanetti, A. S., Barros, L. F., Araujo, M. S. M., Garcia, H. A., Aguilar, D. M., Espinosa, O. A., & Malheiros, A. F. (2021). Diversity and prevalence of intestinal parasites of zoonotic potential in animal hosts from different biomes in the central region of Brazil. Annals of Parasitology, 67(1).
Brasil	Cerrado (Tangara da Serra), Mato Grosso state	11	10	Mammal	Sus scrofa	NA	10	NA	Microscopy	2021	Zanetti et al	-17891311	-51732005	Zanetti, A. S., Barros, L. F., Araujo, M. S. M., Garcia, H. A., Aguilar, D. M., Espinosa, O. A., & Malheiros, A. F. (2021). Diversity and prevalence of intestinal parasites of zoonotic potential in animal hosts from different biomes in the central region of Brazil. Annals of Parasitology, 67(1).
Brasil	Cerrado (Tangara da Serra), Mato Grosso state	16	10	Mammal	Cattle	NA	10	NA	Microscopy	2021	Zanetti et al	-17891311	-51732005	Zanetti, A. S., Barros, L. F., Araujo, M. S. M., Garcia, H. A., Aguilar, D. M., Espinosa, O. A., & Malheiros, A. F. (2021). Diversity and prevalence of intestinal parasites of zoonotic potential in animal hosts from different biomes in the central region of Brazil. Annals of Parasitology, 67(1).
Brasil	Cerrado (Tangara da Serra), Mato Grosso state	14	10	Mammal	Horses	NA	10	NA	Microscopy	2021	Zanetti et al	-17891311	-51732005	Zanetti, A. S., Barros, L. F., Araujo, M. S. M., Garcia, H. A., Aguilar, D. M., Espinosa, O. A., & Malheiros, A. F. (2021). Diversity and prevalence of intestinal parasites of zoonotic potential in animal hosts from different biomes in the central region of Brazil. Annals of Parasitology, 67(1).
Brasil	Cerrado (Tangara da Serra), Mato Grosso state	10	3	Bird	Chicken	NA	3	NA	Microscopy	2021	Zanetti et al	-17891311	-51732005	Zanetti, A. S., Barros, L. F., Araujo, M. S. M., Garcia, H. A., Aguilar, D. M., Espinosa, O. A., & Malheiros, A. F. (2021). Diversity and prevalence of intestinal parasites of zoonotic potential in animal hosts from different biomes in the central region of Brazil. Annals of Parasitology, 67(1).
Brasil	Cerrado (Tangara da Serra), Mato Grosso state	7	5	Bird	Numida meleagris (Helmeted guineafowl)	NA	5	NA	Microscopy	2021	Zanetti et al	-17891311	-51732005	Zanetti, A. S., Barros, L. F., Araujo, M. S. M., Garcia, H. A., Aguilar, D. M., Espinosa, O. A., & Malheiros, A. F. (2021). Diversity and prevalence of intestinal parasites of zoonotic potential in animal hosts from different biomes in the central region of Brazil. Annals of Parasitology, 67(1).
Brasil	Cerrado (Tangara da Serra), Mato Grosso state	14	3	Mammal	Hydrochoerus hydrochaeris (Capybaras)	NA	3	NA	Microscopy	2021	Zanetti et al	-17891311	-51732005	Zanetti, A. S., Barros, L. F., Araujo, M. S. M., Garcia, H. A., Aguilar, D. M., Espinosa, O. A., & Malheiros, A. F. (2021). Diversity and prevalence of intestinal parasites of zoonotic potential in animal hosts from different biomes in the central region of Brazil. Annals of Parasitology, 67(1).
Brasil	Cerrado (Tangara da Serra), Mato Grosso state	12	1	Bird	Wild Birds	NA	1	NA	Microscopy	2021	Zanetti et al	-17891311	-51732005	Zanetti, A. S., Barros, L. F., Araujo, M. S. M., Garcia, H. A., Aguilar, D. M., Espinosa, O. A., & Malheiros, A. F. (2021). Diversity and prevalence of intestinal parasites of zoonotic potential in animal hosts from different biomes in the central region of Brazil. Annals of Parasitology, 67(1).
Argentina	Mbororé Village (Puerto Iguazú, Province of Misiones)	218	125	Human	Human	ST1	4	a2,4,88	Ritchie concentration technique for detection of both protozoan and helminth parasites, DNA extraction, Molecular identification of Blastocystis spp. By PCR, targeting the SSU rRNA gene of the parasite, amplifying a PCR product of ~ 600 bp. Blastocystis sequences were submitted to the Blastocystis 18S database (http://pubmlst.org/blastocystis/) for subtype confirmation and allele identification.	2021	Candela et al	-25598703	-54575387	Candela, E., Goizueta, C., Periago, M., & Muñoz-Antoli, C. (2021). Prevalence of intestinal parasites and molecular characterization of Giardia intestinalis, Blastocystis spp. and Entamoeba histolytica in the village of Fortín Mbororé (Puerto Iguazú, Misiones, Argentina). Parasites & vectors, 14(1), 1-15.
Argentina	Mbororé Village (Puerto Iguazú, Province of Misiones)	218	125	Human	Human	ST2	4	a11.12.15	Ritchie concentration technique for detection of both protozoan and helminth parasites, DNA extraction, Molecular identification of Blastocystis spp. By PCR, targeting the SSU rRNA gene of the parasite, amplifying a PCR product of ~ 600 bp. Blastocystis sequences were submitted to the Blastocystis 18S database (http://pubmlst.org/blastocystis/) for subtype confirmation and allele identification.	2021	Candela et al	-25598703	-54575387	Candela, E., Goizueta, C., Periago, M., & Muñoz-Antoli, C. (2021). Prevalence of intestinal parasites and molecular characterization of Giardia intestinalis, Blastocystis spp. and Entamoeba histolytica in the village of Fortín Mbororé (Puerto Iguazú, Misiones, Argentina). Parasites & vectors, 14(1), 1-15.
Argentina	Mbororé Village (Puerto Iguazú, Province of Misiones)	218	125	Human	Human	ST3	19	a34	Ritchie concentration technique for detection of both protozoan and helminth parasites, DNA extraction, Molecular identification of Blastocystis spp. By PCR, targeting the SSU rRNA gene of the parasite, amplifying a PCR product of ~ 600 bp. Blastocystis sequences were submitted to the Blastocystis 18S database (http://pubmlst.org/blastocystis/) for subtype confirmation and allele identification.	2021	Candela et al	-25598703	-54575387	Candela, E., Goizueta, C., Periago, M., & Muñoz-Antoli, C. (2021). Prevalence of intestinal parasites and molecular characterization of Giardia intestinalis, Blastocystis spp. and Entamoeba histolytica in the village of Fortín Mbororé (Puerto Iguazú, Misiones, Argentina). Parasites & vectors, 14(1), 1-15.
Ecuador	Quito, Ciudad	713	518	Human	Human	ST1	97	NA	DNA extraction, PCR, Sanger Sequencing	2021	Sanmartín	-168741	-78481361	Sanmartín Betancourt, K. M., & Jiménez Arias, A. P. Determinación de la prevalencia e incidencia de los genotipos de Blastocystis spp. en niñas y niños, a partir del biobanco perteneciente a la cohorte ECUAVIDA, desde el nacimiento hasta los ocho años de edad, mediante secuenciación del gen 18S.
Ecuador	Quito, Ciudad	713	518	Human	Human	ST2	77	NA	DNA extraction, PCR, Sanger Sequencing	2021	Sanmartín	-168741	-78481361	Sanmartín Betancourt, K. M., & Jiménez Arias, A. P. Determinación de la prevalencia e incidencia de los genotipos de Blastocystis spp. en niñas y niños, a partir del biobanco perteneciente a la cohorte ECUAVIDA, desde el nacimiento hasta los ocho años de edad, mediante secuenciación del gen 18S.
Ecuador	Quito, Ciudad	713	518	Human	Human	ST3	70	NA	DNA extraction, PCR, Sanger Sequencing	2021	Sanmartín	-168741	-78481361	Sanmartín Betancourt, K. M., & Jiménez Arias, A. P. Determinación de la prevalencia e incidencia de los genotipos de Blastocystis spp. en niñas y niños, a partir del biobanco perteneciente a la cohorte ECUAVIDA, desde el nacimiento hasta los ocho años de edad, mediante secuenciación del gen 18S.
Ecuador	Quito, Ciudad	713	518	Human	Human	ST4	1	NA	DNA extraction, PCR, Sanger Sequencing	2021	Sanmartín	-168741	-78481361	Sanmartín Betancourt, K. M., & Jiménez Arias, A. P. Determinación de la prevalencia e incidencia de los genotipos de Blastocystis spp. en niñas y niños, a partir del biobanco perteneciente a la cohorte ECUAVIDA, desde el nacimiento hasta los ocho años de edad, mediante secuenciación del gen 18S.
Ecuador	Quito, Ciudad	713	518	Human	Human	ST7	4	NA	DNA extraction, PCR, Sanger Sequencing	2021	Sanmartín	-168741	-78481361	Sanmartín Betancourt, K. M., & Jiménez Arias, A. P. Determinación de la prevalencia e incidencia de los genotipos de Blastocystis spp. en niñas y niños, a partir del biobanco perteneciente a la cohorte ECUAVIDA, desde el nacimiento hasta los ocho años de edad, mediante secuenciación del gen 18S.
Argentina	Bahia Blanca, Ciudad	461	143	Human	Human	ST3	85	NA	Microscopy, DNA extraction, amplification ST3F (5’-TAGGATTTGGTGTTTGGAGA- 3’) y ST3R (5’-TTAGAAGTGAAGGAGATGGAAG- 3’) primers	2021	Visciarelli et al	-38722816	-62257061	Visciarelli, E. C., Basabe, N. E., Pedersen, D., Randazzo, V. R., Lucchi, L. D., Muñoz, J. I., ... & Occhionero, M. R. (2021). Blastocystis: estudio coproparasitológico, clínico-epidemiológico y de prevalencia de subtipo 3 en pacientes de hospitales de Bahía Blanca, Argentina. Acta bioquímica clínica latinoamericana, 55(2), 195-206.
NicarWater	ManWater municipality, Department of ManWater	1936	941	Human	Human	NA	941	NA	Microscopy	2021	Gozalbo et al	12149678	-86269450	Gozalbo, M., Pavón, A., Toledo, R., Muñoz-Antolí, C., & Esteban, J. G. Epidemiological Study of Intestinal Parasitism in the Child Population of De-partment of ManWater (NicarWater).
Colombia	Barranquilla district, Atlantico Deparment	359	96	Human	Human	NA	96	NA	Microscopy	2021	Sarmiento-Rubiano et al	10979207	-74794149	Sarmiento-Rubiano, L. A., Filott, M., Gómez, L., Suarez-Marenco, M., Sarmiento, M. C., & Becerra, J. E. (2021). Comparative study of the intestinal parasitism profiles between communities across the 5 municipalities of the Barranquilla metropolitan area, Colombia. Osong Public Health and Research Perspectives, 12(5), 333.
Colombia	Galapa Municipatity, Atlantico Deparment	70	19	Human	Human	NA	19	NA	Microscopy	2021	Sarmiento-Rubiano et al	10898923	-74885540	Sarmiento-Rubiano, L. A., Filott, M., Gómez, L., Suarez-Marenco, M., Sarmiento, M. C., & Becerra, J. E. (2021). Comparative study of the intestinal parasitism profiles between communities across the 5 municipalities of the Barranquilla metropolitan area, Colombia. Osong Public Health and Research Perspectives, 12(5), 333.
Colombia	Malambo Municipatity, Atlantico Deparment	157	46	Human	Human	NA	46	NA	Microscopy	2021	Sarmiento-Rubiano et al	10859770	-74772811	Sarmiento-Rubiano, L. A., Filott, M., Gómez, L., Suarez-Marenco, M., Sarmiento, M. C., & Becerra, J. E. (2021). Comparative study of the intestinal parasitism profiles between communities across the 5 municipalities of the Barranquilla metropolitan area, Colombia. Osong Public Health and Research Perspectives, 12(5), 333.
Colombia	Puerto Colombia Municipatity, Atlantico Deparment	351	71	Human	Human	NA	71	NA	Microscopy	2021	Sarmiento-Rubiano et al	10991651	-74954261	Sarmiento-Rubiano, L. A., Filott, M., Gómez, L., Suarez-Marenco, M., Sarmiento, M. C., & Becerra, J. E. (2021). Comparative study of the intestinal parasitism profiles between communities across the 5 municipalities of the Barranquilla metropolitan area, Colombia. Osong Public Health and Research Perspectives, 12(5), 333.
Colombia	Soledad Municipatity, Atlantico Deparment	49	25	Human	Human	NA	25	NA	Microscopy	2021	Sarmiento-Rubiano et al	10907400	-74790959	Sarmiento-Rubiano, L. A., Filott, M., Gómez, L., Suarez-Marenco, M., Sarmiento, M. C., & Becerra, J. E. (2021). Comparative study of the intestinal parasitism profiles between communities across the 5 municipalities of the Barranquilla metropolitan area, Colombia. Osong Public Health and Research Perspectives, 12(5), 333.
Honduras	Department of Francisco Morazán, Tegucigalpa	102	11	Human	Human	NA	11	NA	Microscopy, PCR, Three molecular markers were used for the diagnosis of Cryptosporidium species: the gp60 gene, cowp gene and the 18S ribosomal fragment. RFLP, Sequencing	2021	Betancourth et al	14095568	-87179911	Betancourth, S., Archaga, O., Moncada, W., Rodríguez, V., & Fontecha, G. (2021). First Molecular Characterization of Cryptosporidium spp. in Patients Living with HIV in Honduras. Pathogens, 10(3), 336.
Perú	Trujillo deparment	174	55	Human	Human	NA	55	NA	Microscopy	2021	Silva de la Cruz	-8113695	-79018356	Silva de la Cruz, P. (2021). Frecuencia de Protozoarios y Helmintos Intestinales en niños de 01 a 10 años atendidos en el centro de salud San Martín de Porres 2020.
Perú	Southeastern Perú	23	3	Primate	A. nigriceps	ST8	3	NA	PCR, primers BH1F and BHRDr, sequencing	2020	Helenbrook et al	-16283743	-70276197	Helenbrook, W. D., & Whipps, C. M. (2021). Molecular characterization of Blastocystis in captive and free-ranging new world primates, Platyrrhini. Acta Parasitologica, 66(4), 1267-1273.
México	Mexico	284	153	Human	Human	ST1	22	NA	Microscopy, PCR, Subtyping of Blastocystis using sequence-tagged sites (STS) primers	2021	Yañez et al	23495450	-102549324	Yañez, C. M., Hernández, A. M., Sandoval, A. M., Domínguez, M. A. M., Muñiz, S. A. Z., & Gómez, J. O. G. (2021). Prevalence of Blastocystis and its association with Firmicutes/Bacteroidetes ratio in clinically healthy and metabolically ill subjects. BMC microbiology, 21(1), 1-11.
México	Mexico	284	153	Human	Human	ST2	14	NA	Microscopy, PCR, Subtyping of Blastocystis using sequence-tagged sites (STS) primers	2021	Yañez et al	23495450	-102549324	Yañez, C. M., Hernández, A. M., Sandoval, A. M., Domínguez, M. A. M., Muñiz, S. A. Z., & Gómez, J. O. G. (2021). Prevalence of Blastocystis and its association with Firmicutes/Bacteroidetes ratio in clinically healthy and metabolically ill subjects. BMC microbiology, 21(1), 1-11.
México	Mexico	284	153	Human	Human	ST3	42	NA	Microscopy, PCR, Subtyping of Blastocystis using sequence-tagged sites (STS) primers	2021	Yañez et al	23495450	-102549324	Yañez, C. M., Hernández, A. M., Sandoval, A. M., Domínguez, M. A. M., Muñiz, S. A. Z., & Gómez, J. O. G. (2021). Prevalence of Blastocystis and its association with Firmicutes/Bacteroidetes ratio in clinically healthy and metabolically ill subjects. BMC microbiology, 21(1), 1-11.
México	Mexico	284	153	Human	Human	ST4	21	NA	Microscopy, PCR, Subtyping of Blastocystis using sequence-tagged sites (STS) primers	2021	Yañez et al	23495450	-102549324	Yañez, C. M., Hernández, A. M., Sandoval, A. M., Domínguez, M. A. M., Muñiz, S. A. Z., & Gómez, J. O. G. (2021). Prevalence of Blastocystis and its association with Firmicutes/Bacteroidetes ratio in clinically healthy and metabolically ill subjects. BMC microbiology, 21(1), 1-11.
México	Mexico	284	153	Human	Human	ST5	21	NA	Microscopy, PCR, Subtyping of Blastocystis using sequence-tagged sites (STS) primers	2021	Yañez et al	23495450	-102549324	Yañez, C. M., Hernández, A. M., Sandoval, A. M., Domínguez, M. A. M., Muñiz, S. A. Z., & Gómez, J. O. G. (2021). Prevalence of Blastocystis and its association with Firmicutes/Bacteroidetes ratio in clinically healthy and metabolically ill subjects. BMC microbiology, 21(1), 1-11.
México	Mexico	284	153	Human	Human	ST7	21	NA	Microscopy, PCR, Subtyping of Blastocystis using sequence-tagged sites (STS) primers	2021	Yañez et al	23495450	-102549324	Yañez, C. M., Hernández, A. M., Sandoval, A. M., Domínguez, M. A. M., Muñiz, S. A. Z., & Gómez, J. O. G. (2021). Prevalence of Blastocystis and its association with Firmicutes/Bacteroidetes ratio in clinically healthy and metabolically ill subjects. BMC microbiology, 21(1), 1-11.
México	Estado Durango	202	107	Human	Human	ST1	13	NA	Microscopy, PCR, Subtyping of Blastocystis using sequence-tagged sites (STS) primers	2022	Guangorena-Gomez et al	24024105	-104654764	Guangorena-Gómez, J. O., Lozano-Ochoa, I. I., Rivera-Medina, I. L., Méndez-Hernández, A., Espinosa-Fematt, J. A., & Muñoz-Yáñez, C. (2022). Relationship Among Blastocystis, the Firmicutes/Bacteroidetes Ratio and Chronic Stress in Mexican University Students. Current Microbiology, 79(3), 1-11.
México	Estado Durango	202	107	Human	Human	ST2	8	NA	Microscopy, PCR, Subtyping of Blastocystis using sequence-tagged sites (STS) primers	2022	Guangorena-Gomez et al	24024105	-104654764	Guangorena-Gómez, J. O., Lozano-Ochoa, I. I., Rivera-Medina, I. L., Méndez-Hernández, A., Espinosa-Fematt, J. A., & Muñoz-Yáñez, C. (2022). Relationship Among Blastocystis, the Firmicutes/Bacteroidetes Ratio and Chronic Stress in Mexican University Students. Current Microbiology, 79(3), 1-11.
México	Estado Durango	202	107	Human	Human	ST3	26	NA	Microscopy, PCR, Subtyping of Blastocystis using sequence-tagged sites (STS) primers	2022	Guangorena-Gomez et al	24024105	-104654764	Guangorena-Gómez, J. O., Lozano-Ochoa, I. I., Rivera-Medina, I. L., Méndez-Hernández, A., Espinosa-Fematt, J. A., & Muñoz-Yáñez, C. (2022). Relationship Among Blastocystis, the Firmicutes/Bacteroidetes Ratio and Chronic Stress in Mexican University Students. Current Microbiology, 79(3), 1-11.
México	Estado Durango	202	107	Human	Human	ST4	16	NA	Microscopy, PCR, Subtyping of Blastocystis using sequence-tagged sites (STS) primers	2022	Guangorena-Gomez et al	24024105	-104654764	Guangorena-Gómez, J. O., Lozano-Ochoa, I. I., Rivera-Medina, I. L., Méndez-Hernández, A., Espinosa-Fematt, J. A., & Muñoz-Yáñez, C. (2022). Relationship Among Blastocystis, the Firmicutes/Bacteroidetes Ratio and Chronic Stress in Mexican University Students. Current Microbiology, 79(3), 1-11.
México	Estado Durango	202	107	Human	Human	ST7	12	NA	Microscopy, PCR, Subtyping of Blastocystis using sequence-tagged sites (STS) primers	2022	Guangorena-Gomez et al	24024105	-104654764	Guangorena-Gómez, J. O., Lozano-Ochoa, I. I., Rivera-Medina, I. L., Méndez-Hernández, A., Espinosa-Fematt, J. A., & Muñoz-Yáñez, C. (2022). Relationship Among Blastocystis, the Firmicutes/Bacteroidetes Ratio and Chronic Stress in Mexican University Students. Current Microbiology, 79(3), 1-11.
México	Mexico City	505	360	Fish	Crassostrea virginica	ST1	2	NA	Microscopy, PCR, SEQUENCING	2021	Barbosa et al	19426799	-99132706	Barbabosa, I. M., Quiróz, M. G., González, L. R., Presas, A. M. F., Compean, M. C., Partida, A. H., ... & Garrido, J. F. A. (2021). Identification of Blastocystis ST1 in oysters (Crassostrea virginica) collected in self-service markets in Mexico City. Sociedades Rurales, Producción y Medio Ambiente, 41(41), 17-26.
Brasil	Municipality Aracaju, Sergipe, Northeastern Brazil	797	214	Human	Human	NA	214	NA	SIgA	2021	Oliveira et al	-10918341	-37061968	Oliveira, L. M., Oliveira, Y. L., Oliveira, Y. L., Ramos, A. C. S., Andrade, G. F., Sá, V. L., ... & Dolabella, S. S. (2022). Intestinal polyparasitism and levels of mucosal anthelmintic SIgA in children from endemic areas in Northeastern Brazil. Parasite Immunology, 44(1-2), e12899.
Colombia	Colombia	181	181	Human	Human	ST1	82	a1,2,4,82,83	PCR amplification of Blastocystis-specific SSUr DNA using the primers RD5 (5′-ATCTGGTTGATCCTGCCAGT-3′) and BhRDr (5′-GAGCTTTTTAACTGCAACAACG-3′)	2016	Ramirez et al	4598407	-74076992	Ramirez, J. D., Sanchez, A., Hernandez, C., Florez, C., Consuelo Bernal, M., Cesar Giraldo, J., . . . Casero, R. D. (2016). Geographic distribution of human Blastocystis subtypes in South America. In (Vol. 41, pp. 32-35).
Colombia	Colombia	181	181	Human	Human	ST2	47	a9,11,12,15,67,71,73	PCR amplification of Blastocystis-specific SSUr DNA using the primers RD5 (5′-ATCTGGTTGATCCTGCCAGT-3′) and BhRDr (5′-GAGCTTTTTAACTGCAACAACG-3′)	2016	Ramirez et al	4598407	-74076992	Ramirez, J. D., Sanchez, A., Hernandez, C., Florez, C., Consuelo Bernal, M., Cesar Giraldo, J., . . . Casero, R. D. (2016). Geographic distribution of human Blastocystis subtypes in South America. In (Vol. 41, pp. 32-35).
Colombia	Colombia	181	181	Human	Human	ST3	33	a34,36,37,38,45,49,55,134,128	PCR amplification of Blastocystis-specific SSUr DNA using the primers RD5 (5′-ATCTGGTTGATCCTGCCAGT-3′) and BhRDr (5′-GAGCTTTTTAACTGCAACAACG-3′)	2016	Ramirez et al	4598407	-74076992	Ramirez, J. D., Sanchez, A., Hernandez, C., Florez, C., Consuelo Bernal, M., Cesar Giraldo, J., . . . Casero, R. D. (2016). Geographic distribution of human Blastocystis subtypes in South America. In (Vol. 41, pp. 32-35).
Colombia	Colombia	181	181	Human	Human	ST4	7	a42	PCR amplification of Blastocystis-specific SSUr DNA using the primers RD5 (5′-ATCTGGTTGATCCTGCCAGT-3′) and BhRDr (5′-GAGCTTTTTAACTGCAACAACG-3′)	2016	Ramirez et al	4598407	-74076992	Ramirez, J. D., Sanchez, A., Hernandez, C., Florez, C., Consuelo Bernal, M., Cesar Giraldo, J., . . . Casero, R. D. (2016). Geographic distribution of human Blastocystis subtypes in South America. In (Vol. 41, pp. 32-35).
Colombia	Colombia	181	181	Human	Human	ST6	4	a122	PCR amplification of Blastocystis-specific SSUr DNA using the primers RD5 (5′-ATCTGGTTGATCCTGCCAGT-3′) and BhRDr (5′-GAGCTTTTTAACTGCAACAACG-3′)	2016	Ramirez et al	4598407	-74076992	Ramirez, J. D., Sanchez, A., Hernandez, C., Florez, C., Consuelo Bernal, M., Cesar Giraldo, J., . . . Casero, R. D. (2016). Geographic distribution of human Blastocystis subtypes in South America. In (Vol. 41, pp. 32-35).
Colombia	Colombia	181	181	Human	Human	ST7	7	NA	PCR amplification of Blastocystis-specific SSUr DNA using the primers RD5 (5′-ATCTGGTTGATCCTGCCAGT-3′) and BhRDr (5′-GAGCTTTTTAACTGCAACAACG-3′)	2016	Ramirez et al	4598407	-74076992	Ramirez, J. D., Sanchez, A., Hernandez, C., Florez, C., Consuelo Bernal, M., Cesar Giraldo, J., . . . Casero, R. D. (2016). Geographic distribution of human Blastocystis subtypes in South America. In (Vol. 41, pp. 32-35).
Colombia	Colombia	181	181	Human	Human	Novel ST	1	NA	PCR amplification of Blastocystis-specific SSUr DNA using the primers RD5 (5′-ATCTGGTTGATCCTGCCAGT-3′) and BhRDr (5′-GAGCTTTTTAACTGCAACAACG-3′)	2016	Ramirez et al	4598407	-74076992	Ramirez, J. D., Sanchez, A., Hernandez, C., Florez, C., Consuelo Bernal, M., Cesar Giraldo, J., . . . Casero, R. D. (2016). Geographic distribution of human Blastocystis subtypes in South America. In (Vol. 41, pp. 32-35).
