# Supplementary material for: An update on the distribution of Blastocystis subtypes in the Americas
Source: Heliyon. 2022 Dec 24;8(12):e12592. doi: 10.1016/j.heliyon.2022.e12592 (PMC9816782; doi:10.1016/j.heliyon.2022.e12592)
Supplement: Table S2. Distribution of Blastocystis 18S alleles by STs [file mmc2.xlsx]

## Sheet: Table S2
Subtypes	Alelles	Number of positive samples
ST1	a1	56
	a2	59
	a4	300
	a8	41
	a78	40
	a80	72
	a81	88
	a82	55
	a83	55
	a87	24
	a88	12
	a134	10
	a141	10
	NA	455
ST2	a9	140
	a10	20
	a11	155
	a12	216
	a13	14
	a15	167
	a62	21
	a64	8
	a67	50
	a68	1
	a71	76
	a73	50
	NA	281
ST3	a22	1
	a23	1
	a30	52
	a31	63
	a34	503
	a36	397
	a37	292
	a38	283
	a45	169
	a47	4
	a49	142
	a52	4
	a54	21
	a55	169
	a57	97
	a60	25
	a128	142
	a134	142
	a136	8
	a151	62
	NA	508
ST4	a42	87
	a91	69
	a133	12
	NA	35
ST5	a119	2
	NA	118
ST6	a122	10
	a134	7
	NA	40
ST7	a96	5
	a99	2
	a106	3
	a137	3
	a142	2
	NA	46
ST8	a21	48
	a28	1
	NA	51
ST9	a129	35
	NA	37
ST10	NA	112
S12	NA	3
ST13	NA	1
ST14	NA	59
ST16	a162	9
ST17	NA	5
ST21	NA	31
ST23	NA	30
ST24	NA	71
ST25	NA	26
ST26	NA	27
ST27	NA	5
ST28	NA	5
ST29	NA	2
ST30	NA	11
ST31	NA	19
ST32	NA	2
