# Supplementary material for: An update on the distribution of Blastocystis subtypes in the Americas
Source: Heliyon. 2022 Dec 24;8(12):e12592. doi: 10.1016/j.heliyon.2022.e12592 (PMC9816782; doi:10.1016/j.heliyon.2022.e12592)
Supplement: Table S3. Correlation STs -Country-Hosts [file mmc3.xlsx]

## Sheet: Comparison STs-Country
	Dimension	Value	ST8	Novel ST	ST1	ST1	ST10	ST12	ST13	ST14	ST16	ST17	ST2	ST21	ST23	ST24	ST25	ST26	ST27	ST28	ST29	ST3	ST30	ST31	ST32	ST33	ST34	ST4	ST5	ST6	ST7	ST8	ST9
2	Argentina	p values	1	1	1	1	1	1	1	1	1	1	1	1	1	1	1	1	1	1	1	1	1	1	1	1	1	1	1	1	1	1	1
4	Bolivia	p values	1	1	1	1	1	1.40E-05	1	1	1	1	1	1	1	1	1	1	1	1	1	1	1	1	1	1	1	1	1	1	1	1	1
6	Brasil	p values	1	1	1	1	1	1	1	1	1	1	1	1	1	1	1	1	0.326839	0.326839	1	1	1	1	1	1	1	1	1	1	0.002955	6.00E-06	1
8	Chile	p values	1	1	1	0.000107	1	1	1	1	1	1	1	1	1	1	1	1	1	1	1	1	1	1	1	1	1	1	1	1	1	1	1
10	Colombia	p values	1	1	1	1	1	1	1	1	1	1	1	1	1	1	0.737434	1	1	1	1	1	1	1	1	1	1	1	1	1	1	1	1
12	Ecuador	p values	1	0.489744	1	2.00E-06	1	1	1	1	1	1	1	1	1	1	1	1	1	1	1	1	1	1	1	1	1	1	1	1	1	1	1
14	Ecuador	p values	1	1	1	1	1	1	1	1	1	1	1	1	1	1	1	1	1	1	1	1	1	1	1	1	1	1	1	1	1	1	1
16	México	p values	1	1	1	1	1	1	1	1	1	1	1	1	1	1	1	1	1	1	1	1	1	1	1	1	1	1	1	1	1	1	1
18	Panamá	p values	1	1	1	1	1	1	1	1	1	1	1	1	1	1	1	1	1	1	1	1	1	1	1	1	1	1	1	1	1	1	1
20	Perú	p values	0	1	1	1	1	1	0	1	1	1	1	1	1	1	1	1	1	1	1	1	1	1	1	1	1	1	1	1	1	1	0.161392
22	USA	p values	1	1	1	1	0.783608	1	1	0.530997	1	1	1	1	1	1	1	1	1	1	1	1	1	1	1	1	1	1	1	1	1	1	1

## Sheet: Comparison STs-Hosts
	Dimension	Value	ST8	Novel ST	ST1	ST1	ST10	ST12	ST13	ST14	ST16	ST17	ST2	ST21	ST23	ST24	ST25	ST26	ST27	ST28	ST29	ST3	ST30	ST31	ST32	ST33	ST34	ST4	ST5	ST6	ST7	ST8	ST9
2	A. nigriceps	p values	0	1	1	1	1	1	1	1	1	1	1	1	1	1	1	1	1	1	1	1	1	1	1	1	1	1	1	1	1	1	1
4	Agapornis nigrigenis (Black-cheeked Lovebird)	p values	1	1	1	1	1	1	1	0	1	1	1	1	1	1	1	1	1	1	1	1	1	1	1	1	1	1	1	1	1	1	1
6	Agua	p values	1	1	1	1	1	1	1	1	1	1	1	1	1	1	1	1	1	1	1	1	1	1	1	1	1	1	1	1	1	1	1
8	Alouatta caraya	p values	1	1	1	1	1	1	1	1	1	1	1	1	1	1	1	1	1	1	1	1	1	1	1	1	1	1	1	1	1	0.006597	1
10	Alouatta seniculus	p values	1	1	1	1	1	1	1	1	1	1	1	1	1	1	1	1	1	1	1	1	1	1	1	1	1	1	1	1	1	1	1
12	Alouatta spp	p values	1	1	1	1	1	1	1	1	1	1	1	1	1	1	1	1	1	1	1	1	1	1	1	1	1	1	1	1	1	0	1
14	Anas platyrhynchos (Wild Duck)	p values	1	1	1	1	1	1	1	1	1	1	1	1	1	1	1	1	1	1	1	1	1	1	1	1	1	1	1	1	7.00E-06	1	1
16	Anas querquedula (Garganey)	p values	1	1	1	1	1	1	1	1	1	1	1	1	1	1	1	1	0	0	1	1	1	1	1	1	1	1	1	1	1	1	1
18	Anser anser	p values	1	1	1	1	1	1	1	1	1	1	1	1	1	1	1	1	1	1	1	1	1	1	1	1	1	1	1	1	1	1	1
20	Anser cygnoides (Swan Goose)	p values	1	1	1	1	1	1	1	1	1	1	1	1	1	1	1	1	1	1	1	1	1	1	1	1	1	1	1	1	7.00E-06	1	1
22	Aotus sp	p values	1	1	1	1	1	1	1	1	1	1	1	1	1	1	1	1	1	1	1	1	1	1	1	1	1	1	1	1	1	1	1
24	Ateles belzebuth	p values	1	1	1	1	1	1	1	1	1	1	1	1	1	1	1	1	1	1	1	1	1	1	1	1	1	1	1	1	1	1	1
26	Ateles fusciceps	p values	1	1	1	1	1	1	1	1	1	1	1	1	1	1	1	1	1	1	1	1	1	1	1	1	1	1	1	1	1	0.006597	1
28	Ateles sp	p values	1	1	1	1	1	1	1	1	1	1	1	1	1	1	1	1	1	1	1	1	1	1	1	1	1	1	1	1	1	0.006597	1
30	Birds	p values	1	1	1	1	1	1	1	1	1	1	1	1	1	1	1	1	1	1	1	1	1	1	1	1	1	1	1	1	1	1	1
32	Cairina moschata momelanotus (Muscovy Duck)	p values	1	1	1	1	1	1	1	0.862914	1	1	1	1	1	1	1	1	1	1	1	1	1	1	1	1	1	1	1	1	1	1	1
34	Callicebus lucifer	p values	1	1	1	1	1	1	1	1	1	1	1	1	1	1	1	1	1	1	1	1	1	1	1	1	1	1	1	1	1	1	1
36	Cat	p values	1	1	1	1	1	1	1	1	1	1	1	1	1	1	1	1	1	1	1	1	1	1	1	1	1	1	1	1	1	1	1
38	Cattle	p values	1	1	1	1	1	1	1	1	1	1	1	0.004817	0.023683	1	0.583171	1	1	1	1	1	1	1	1	1	1	1	1	1	1	1	1
40	Chicken	p values	1	1	1	1	1	1	1	1	1	1	1	1	1	1	1	1	1	1	0	1	1	1	1	1	1	1	1	1	1	1	1
42	Cocombro	p values	1	1	1	1	0.058972	1	1	1	1	1	1	1	1	1	1	1	1	1	1	1	1	1	1	1	1	1	1	1	1	1	1
44	Comida/superficies	p values	1	1	1	1	1	1	1	1	1	1	1	1	1	1	1	1	1	1	1	1	1	1	1	1	1	1	1	1	1	1	1
46	Coturnix coturnix (Quail)	p values	1	1	1	1	1	1	1	1	1	1	1	1	1	1	1	1	1	1	1	1	1	1	1	1	1	1	1	1	1	1	1
48	Crassostrea virginica	p values	1	1	1	1	1	1	1	1	1	1	1	1	1	1	1	1	1	1	1	1	1	1	1	1	1	1	1	1	1	1	1
50	Dasypus septemcinctus	p values	1	1	1	1	1	1	1	1	1	1	1	1	1	1	1	1	1	1	1	1	1	1	1	1	1	1	1	1	1	0.006597	1
52	Didelphis aurita	p values	1	1	1	1	1	1	1	1	1	1	1	1	1	1	1	1	1	1	1	1	1	1	1	1	1	1	1	1	1	1	1
54	Dog	p values	1	1	1	1	1	1	1	1	1	1	1	1	1	1	1	1	1	1	1	1	1	1	1	1	1	1	1	1	1	1	1
56	Gallus gallus	p values	1	1	1	1	1	1	1	1	1	1	1	1	1	1	1	1	1	1	1	1	1	1	1	1	1	1	0.017635	1	1	1	1
58	Ganado	p values	1	1	1	1	1	1	1	0.004407	1	0.040239	1	1	1	1	1	1	1	1	1	1	1	1	1	1	1	1	1	1	1	1	1
60	Goat	p values	1	1	1	1	1	1	1	1	1	1	1	1	1	1	1	1	1	1	1	1	1	1	0.00061	1	1	1	1	1	1	1	1
62	Heteromidae. Rodentia	p values	1	1	1	1	1	1	1	1	1	0	1	1	1	1	1	1	1	1	1	1	1	1	1	1	1	1	1	1	1	1	1
64	Horses	p values	1	1	1	1	1	1	1	1	1	1	1	1	1	1	0.243049	1	1	1	1	1	1	1	1	0.269508	0.000133	1	1	1	1	1	1
66	Human	p values	1	1	0.014211	1	2.70E-05	1	1	0.008591	1	1	1.00E-06	1	1	0.380383	0.380383	0.10775	1	1	1	5.90E-05	1	1	1	1	1	1	0.088828	1	1	1	1
68	Hydrochoerus hydrochaeris	p values	1	1	1	1	1	1	1	1	1	1	1	1	1	1	1	1	1	1	1	1	1	1	1	1	1	1	1	1	1	1	1
70	Lagothrix lagotricha	p values	1	1	1	1	1	1	1	1	1	1	1	1	1	1	1	1	1	1	1	1	1	1	1	1	1	1	1	1	1	0	1
72	Lagothrix lagotricha	p values	1	1	1	1	1	1	1	1	1	1	1	1	1	1	1	1	1	1	1	1	1	1	1	1	1	1	1	1	1	1	1
74	Leopardus tigrinus	p values	1	1	1	1	1	1	1	1	1	1	1	1	1	1	1	1	1	1	1	1	1	1	1	1	1	1	0.017635	1	1	1	1
76	Llama	p values	1	1	1	1	1	1	1	1	1	1	1	1	1	1	1	1	1	1	1	1	1	1	1	1	1	1	1	1	1	1	1
78	Macaca fuscata	p values	1	1	1	1	1	1	1	1	1	1	1	1	1	1	1	1	1	1	1	1	1	1	1	1	1	1	1	1	1	1	1
80	Macaca mulatta	p values	1	1	1	1	1	1	1	1	1	1	1	1	1	1	1	1	1	1	1	1	1	1	1	1	1	1	1	1	1	1	1
82	Mandrillus sphinx	p values	1	1	1	1	1	1	1	1	1	1	1	1	1	1	1	1	1	1	1	1	1	1	1	1	1	1	1	1	1	1	1
84	Mazama gouazoubira	p values	1	1	1	1	1	1	1	1	1	1	1	1	1	1	1	1	1	1	1	1	1	1	1	1	1	1	0.017635	1	1	1	1
86	Metachirus nudicautatus	p values	1	1	1	1	1	1	1	1	1	1	1	1	1	1	1	1	1	1	1	1	1	1	1	1	1	1	1	1	1	1	1
88	Minipig	p values	1	1	1	1	1	1	1	1	1	1	1	1	1	1	1	1	1	1	1	1	1	1	1	1	1	1	1	1	1	1	1
90	Nasua nasua	p values	1	1	1	1	1	1	1	1	1	1	1	1	1	1	1	1	1	1	1	1	1	1	1	1	1	1	1	1	1	1	1
92	Nectomys squamipes	p values	1	1	1	1	1	1	1	1	1	1	1	1	1	1	1	1	1	1	1	1	1	1	1	1	1	1	1	1	1	0.006597	1
94	Numida meleagris (Helmeted Guineafowl)	p values	1	1	1	1	1	1	1	1	1	1	1	1	1	1	1	1	1	1	1	1	1	1	1	1	1	1	1	1	1	1	1
96	Pan troglodytes	p values	1	1	1	1	1	1	1	1	1	1	1	1	1	1	1	1	1	1	1	1	1	1	1	1	1	1	1	1	1	1	1
98	Papio hamadryas	p values	1	1	1	1	1	1	1	1	1	1	1	1	1	1	1	1	1	1	1	1	1	1	1	1	1	1	1	1	1	1	1
100	Papio papio	p values	1	1	1	1	1	1	1	1	1	1	1	1	1	1	1	1	1	1	1	1	1	1	1	1	1	1	1	1	1	1	1
102	Papio sp	p values	1	1	1	1	1	1	1	1	1	1	1	1	1	1	1	1	1	1	1	1	1	1	1	1	1	1	1	1	1	1	1
104	Pavo cristatus (Indian peafowl)	p values	1	1	1	1	1	1	1	1	1	1	1	1	1	1	1	1	0	0	1	1	1	1	1	1	1	1	1	1	1	1	1
106	Pavo cristatus (Indian Peafowl)	p values	1	1	1	1	1	1	1	1	1	1	1	1	1	1	1	1	0	0	1	1	1	1	1	1	1	1	1	1	1	1	1
108	Periplaneta americana	p values	1	1	1	1	1	1	1	1	1	1	1	1	1	1	1	1	1	1	1	1	1	1	1	1	1	0.269508	1	1	1	1	1
110	Phasianus colchicus (Pheasant)	p values	1	1	1	1	1	1	1	1	1	1	1	1	1	1	1	1	1	1	1	1	1	1	1	1	1	1	1	0.00266	0.156647	1	1
112	Pig	p values	1	1	1	1	1	1	1	1	1	1	1	1	1	1	1	1	1	1	1	1	1	1	1	1	1	1	0	1	1	1	1
114	Pithecia monachus	p values	1	1	1	1	1	1	1	1	1	1	1	1	1	1	1	1	1	1	1	1	1	1	1	1	1	1	1	1	1	1	1
116	Rattus rattus	p values	1	1	1	1	1	1	1	1	1	1	1	1	1	1	1	1	1	1	1	1	1	1	1	1	1	1	1	1	1	1	1
118	Sheep	p values	1	1	1	1	1	1	1	1	1	1	1	1	1	1	1	1	1	1	1	1	1	1	1	1	1	1	1	1	1	1	1
120	Struthio camelus (Ostrich)	p values	1	1	1	1	1	1	1	1	1	1	1	1	1	0.001388	1	1	1	1	1	1	1	1	1	1	1	1	1	1	1	1	1
122	Sus scrofa	p values	1	1	1	1	1	1	1	1	1	1	1	1	1	1	1	1	1	1	1	1	1	1	1	1	1	1	0.450878	1	1	1	1
124	Venados cola blanca	p values	1	1	1	1	1	1	1	1	1	1	1	1	1	1	1	1	1	1	1	1	0	0	1	1	1	1	1	1	1	1	1
126	Zanahoria	p values	1	1	1	1	1	1	1	1	1	1	1	1	1	1	1	1	1	1	1	1	1	1	1	1	1	1	1	1	1	1	1
